# Supplementary material for: Acceptance of and Adherence to a Four-Dose RTS,S/AS01 Schedule: Findings from a Longitudinal Qualitative Evaluation Study for the Malaria Vaccine Implementation Programme
Source: Vaccines (Basel). 2023 Dec 1;11(12):1801. doi: 10.3390/vaccines11121801 (PMC10747521; doi:10.3390/vaccines11121801)
Supplement: Supplementary file 1 [file vaccines-11-01801-s001.zip]

Archive with 8 entries (8 files):
- Suppl 1_HUS Research Partners.xlsx
- Suppl 2_HUS Study Protocol_21Sep2018.pdf
- Suppl 3_Profile Sheet.pdf
- Suppl 4_Vaccination History Sheet.pdf
- Suppl 5_R1 Interview Guide.pdf
- Suppl 5_R2 Interview Guide.pdf
- Suppl 5_R3 Interview Guide.pdf
- Suppl 6_data summaries.xlsx
