# Supplementary material for: Acceptance of and Adherence to a Four-Dose RTS,S/AS01 Schedule: Findings from a Longitudinal Qualitative Evaluation Study for the Malaria Vaccine Implementation Programme
Source: Vaccines (Basel). 2023 Dec 1;11(12):1801. doi: 10.3390/vaccines11121801 (PMC10747521; doi:10.3390/vaccines11121801)
Supplement: Supplementary file 1 [file vaccines-11-01801-s001.zip › Suppl 1_HUS Research Partners.xlsx]

## Sheet: Sheet1
Organization	Country
PATH	Across countries
University of Health and Allied Sciences	Ghana
Department of Population and Health, University of Cape Coast	Ghana
Kumasi Centre for Collaborative Research, School of Public Health	Ghana
University of Energy and Natural Resources	Ghana
Liverpool School of Tropical Medicine	Kenya
London School of Hygiene & Tropical Medicine	Kenya
Kenya Medical Research Institute (KEMRI)	Kenya
KEMRI-Wellcome Trust	Kenya
Liverpool School of Tropical Medicine	Malawi
Malawi Liverpool Wellcome Trust	Malawi
