# Supplementary material for: Acceptance of and Adherence to a Four-Dose RTS,S/AS01 Schedule: Findings from a Longitudinal Qualitative Evaluation Study for the Malaria Vaccine Implementation Programme
Source: Vaccines (Basel). 2023 Dec 1;11(12):1801. doi: 10.3390/vaccines11121801 (PMC10747521; doi:10.3390/vaccines11121801)
Supplement: Supplementary file 1 [file vaccines-11-01801-s001.zip › Suppl 6_data summaries.xlsx]

## Sheet: freq_severity_all cases
ID	Country	Malaria_last visit (R3) 1=yes 0=no	KENYA ONLY: There is less malaria among children since the malaria vaccine started to be given, so mothers feel the vaccine works and take their children for the malaria vaccine. Do you agree or disagree with this statement?	There is less malaria among children in the community since the malaria vaccine started to be given. Do you agree or disagree with this statement? Please elaborate/give me an example.	Even though children in the community still get sick with malaria, the cases are not severe than since the malaria vaccine started to be given. Why do you / don't you agree with it?	There is less malaria among children in my household ever since the malaria vaccine started to be given. Why do you agree with it? / Why don’t you agree with the statement?	Even though children in my household still get sick with malaria, it has been less severe than it used to be since the malaria vaccine started to be given.
C1_002	Ghana	0		Yes, malaria among children has reduced. At first, you would see a lot of children suffering from malaria when you go the health center but it has reduced now. Mothers used to complain that their child had been suffering from malaria, but now I don't hear any of this. That’s why I am saying that.	Yes, I agree with you, because at first malaria among children was very common but now it has reduced. Previously when our children had malaria it could take them more than 10 days to recover. They would loss blood and sometime the health providers would refer them to another hospital but since the malaria vaccine started to be given, malaria cases among children aren’t severe. Can you cite an ex…	I agree with you. At first my child used to suffer from malaria until she started to receive to the malaria vaccine. There is a child also in this household who used to have severe malaria and still does because his mother didn’t take him for the malaria vaccine. So, I think it’s because he didn’t receive the vaccine that’s why he is still suffering from malaria	I agree with you. At first, when my child gets malaria, she becomes very weak and couldn’t eat nor drink water but when he took the vaccine, but everything has stopped. Can you cite some example? My husband has a son about thirteen years of age, when he gets sick of malaria, he becomes very weak that he can’t even stand upright but I believe it is because he didn’t take some of the vaccine.
C1_003	Ghana	0		Please as for that I disagree with you. Because few children were enrolled on the malaria vaccination, so that can’t reduce the rate of children having malaria within the community. If I go to [health center not providing RTSS] I see a lot of children been diagnosed with malaria and been admitted, so in general the malaria rate among children within the community hasn’t reduced. I would like if t…	Please I agree with you. I agreed with you because I can cite my RTS’S eligible child as an example. Whenever she has a hot body temperature, I only need to get her paracetamol syrup and she would recover.	This is very tough, hmmm.. I would say malaria rate among children hasn’t changed. Because with the exception of my RTS’S eligible child, my other three children have been suffering from the disease. My children who are not enrolled on the malaria vaccine have been getting malaria.	Please I don’t agree with you, because most of my children are not enrolled on the malaria vaccine so they are not protected and if they get malaria its very severe. I had to take them to the health center for treatment before the recover. Does the same happen to the RTS’S eligible child? I can testify that I haven’t even send her to the health center nor buy a drug from a vendor for her since sh…
C1_004	Ghana	1		Please yes. It has reduced. You wouldn’t hear of the disease that much. The explanation I would give you is that the other day I went to the clinic. Though the children are sickt I didn’t see a lot like that. And for my children, they don’t get sick so it doesn’t make me see those problems like that. And then if you roam you would notice whether the disease has gone up and I don't see that proble…	Please yes. The reason why I agree with you is that is when I vaccinated my child with some of the vaccine, though he gets malaria it isn’t severe like before. Like at first, the children would have high body temperature for a while and you will treat it for long before it goes. But when I took him to the clinic and they gave him drug then he recovered. So that is what I can say about it.	Please yes. The reason why I agree with you is that, my two children who are there, when they are sick and you don’t take them to the clinic, they wouldn’t recover. But today, when I give them malaria drug right now, they would recover right now without taking them anywhere. With the malaria drug you give them, is it prescribed by a doctor or you just go to the drugstore and buy? If I take him to…	Please yes. When I vaccinated my child with some of the vaccine, though he gets malaria but it isn’t severe like before. Like at first, the children would have high body temperature for a while and you will treat it for long before it goes. But when I took him to the clinic and they gave him drug then he recovered. So that is what I can say about it.
C1_005	Ghana	0		I agree with you. Because the malaria cases among children within this community has reduced. Children used to die of malaria within the community but now I haven’t seen any child die of malaria. Some used to die upon their arrival after showing signs of fever and diarrhea but it doesn’t happen anymore. It improves the health of children.	I agree with you. Now malaria among children is not severe, even when they get malaria they recover faster compare to the past. When you go to the clinic: children who have been diagnosed with malaria now recover faster after treatment.	I agree with you. Because ever since my child started receiving the vaccine, he hasn’t gotten malaria. Was your RTS’S eligible child initially getting malaria? No, but I’m talking from experience. I experienced that with my elderly child, she was falling sick easily.	I agree with you. The vaccine has protected him, I haven’t seen any malaria signs with my child.
C1_006	Ghana	0		I agree with you. Because the vaccine has helped to curb malaria among children. I have realized that malaria among children has reduced since the introduction of the vaccine. Yeah, before the introduction of the vaccine I used to see children suffering from malaria but now I hardly see that.	I agree with you. Because children in this community were severely suffering from the malaria disease but it has changed since the introduction of the vaccine. Have you ever seen any RTS’S eligible child been suffering from malaria? No, but I believe that even if that happens, the severity of the malaria on the child would be minimal	I agree with you, because ever since my child started receiving the vaccine, I haven’t seen any sign of malaria on him.	I agree with you. Because he used to have malaria until he starting receiving the vaccine. He used to have infections but things have changed since the introduction of the vaccine. I mean he was getting sick anyhow previously but ever since he starting receiving the malaria vaccine, his health has been stable.
C1_007	Ghana	0		Yes. A lot. At first, it was here a lot but let me take for instance, for about 2 years now, when you started coming here, it’s been 2 years now. Since then it has reduced because if hasn’t come like for 2 years now. Before it would have increased a lot. But the vaccine has made it to reduce. That is how I see it to be. And now all the children getting vaccinated, even after the 2 years, I could …	Maybe, it could be possible like that. For me, I haven’t seen some like that before but what you were saying is what I said, maybe because everyone and his/her own immune system. Some people’s own are strong and some people’s own are weak. So maybe for my child, the malaria vaccine has saved her. And maybe it could happen that her immune system is strong so maybe even when the malaria comes, it c…	A lot. It has reduced. Yes. The children, they are, this is one and that is one there, they are three. But whenever anyone of them is sick and we take them to the hospital, they say it’s an infection but they don’t say it’s malaria. So I see it to be that, it has reduced.	It’s not severe like that. Yes. I see it to be that, the bed net we sleep in addition is also part. Everyone has a bed net that she sleeps in because when you go for weighing, they give you bed net. So every child sleeps in bed net. And here too, when it gets to about 6pm; everyone enters his/her room. So for me I see it to be that, that is also part. It’s not only the malaria vaccine. The bed ne…
C2_001	Ghana	0		There is less malaria among children in the community ever since the malaria vaccine started to be given. Do you agree or disagree with this statement? R: I agree Why do you agree with it? / Why don’t you agree with the statement? R: Because children do not fall sick these days. At first when I go the hospital, I could meet not less than 4 children all because of malaria. You will go to lab and t…	I cannot tell because it’s been sometime since I went to the hospital so I would not know what has happened. If you don’t go there and meet the person there, you would not know their problem that brought the person there. So, I cannot say whether it has gone up or down even though it is there.	Please it is true. They also go for weighing and once they get there, I know they will also receive the malaria vaccine. Because they got vaccinate that is why I don’t hear that any of them is getting malaria.	Yes, I agree with it. Because they don’t have frequent fever as before. When the malaria vaccine had not come, one of my sisters who stays behind here child fell sick and was admitted at Sampa for about 3 days. I visited them and asked her what the doctor said was wrong with child she said it was malaria. And since the malaria vaccine came and she stared going for weighing she has not complained …
C2_002	Ghana	0		I agree. When they vaccinate them, they don’t fall sick often. Since they vaccinated my child, she does not fall sick regularly.	What I know is that they hardly fall sick. The children hardly fall sick for them to be sent to the hospital.	The children in my house hardly get malaria; they are even old except my child. So, the statement I read you do you agree with it or not? No.	I agree with it. They don’t fall sick severely. Some will be vomiting when they are sick but now, they don’t vomit. Some really have fever but when they gave them the malaria vaccine the fever is not too much. I said she hardly falls sick when they vaccinated her, she hardly falls sick. It is still there.
C2_003	Ghana	1		It has reduced. At first when you go to the hospital there will be many children suffering from malaria, but now you don’t see that. All of them will say go to the lab, so you can go and sit there from morning to the evening and when the lab results come, they say it is malaria. I believe it is the malaria vaccine that has helped.	I agree. As I am saying now when you go to the hospital you don't see that sickness many there now.	It has reduced. How she used to fall sick frequently has stopped. It takes a long time before the body becomes warm and when we send her to the hospital it is not all the time they say it is malaria.
C2_004	Ghana	0		The incidence of malaria has gone down in this community ever since they stared giving children the malaria vaccine On my part, I have not had conversation with anybody for that person to tell me that but I think malaria has reduced for me Let take it that you have not had conversation with anyone but when you observe maybe this and that child fall sick every now and then. And apart from your dau…	I agree, because of the vaccine that is why I am saying so. The time they had not been vaccinated they were falling sick frequently.	That is what I said earlier, I agree.	Yes, as I told you my child doesn’t fall sick often these days and even when she does, it is not serious.
C2_005	Ghana	0		There is less malaria among children in the community ever since the malaria vaccine started to be given. Do you agree or disagree with this statement? Yes I agree with it. Why do you agree with it? As I have said, I don’t see anything wrong in my child But this is the children in the community as a whole. Do you agree since the malaria vaccine came they don’t get malaria frequently? For those wh…	I agree. I have said it but I can’t explain.	I don’t know.
C2_006	Ghana	0		There is less malaria among children in the community ever since the malaria vaccine started to be given. Do you agree or disagree with the statement? Yes, I agree, it has reduced. Why do you agree with it? If I have not seen at all my child has not been vaccinated yet I was saying the last time that it has been a long time we went to the hospital and I didn’t know they had not even vaccinated hi…	It has reduced just as I said so I agree. If you go to the hospital, even my children who are grown like almost all the time malaria and not only that one many children. So, I can say the sickness has reduced	Yes. Even my child who was not vaccinated, it has reduced for us. Because there would not be a month or two weeks that we will not visit the hospital and when you go it is malaria. And if you don’t sleep in the net wear the child dress with long hands and when we did that, I see the sickness has reduced.	Yes, it is the same thing I have said
C2_007	Ghana	1		There is less malaria among children in the community ever since the malaria vaccine started to be given. Do you agree or disagree with this statement? Yes, I do agree Why do you agree with it? Because I do malaria reports in this facility, so I know how the malaria cases used to be compared to now. At first when I do the report, 1 to 11 months and 1 year to 4 years are the ones that top malaria.…	Yes it’s true. At first malaria cases come with serious convulsion and sometimes we have to refer finally. But it has been a long time we have recorded severe malaria here.
C3_002	Ghana	1		As for me my child has not been sick of malaria but in this town not all the children were given the malaria vaccine so I can’t tell for this scenario. I don’t often go to the clinic so I can’t tell the number of malaria cases that goes there.	Yes, I agree. When my eldest child who wasn’t a partaker of the vaccine fell ill, it can take more than a week and still he will not be recovered unless we visit the clinic. However, with the younger one who took the vaccine, when he gets fever and is given Para syrup within two to three days he will be fine.	I agree. My child does not get malaria since this vaccination program started.	I agree. That is what I just said concerning my child that when my eldest child who wasn’t a partaker of the vaccine fill ill, it can take more than a week and still he will not be recovered unless we visit the clinic. However, with the younger one who took the vaccine, when he gets fever and is given Para syrup within two to three days he will be fine.
C3_003	Ghana	1		I agree. I don’t hear about a lot of malaria cases in this community. Previously there were a lot. My children, for instance, they could visit the doctor like three times in a month, all in the name of malaria. My eldest child was the one who often went to the hospital. As for [vaccinated child], if not for the recent one I took her, she had not gone to see the doctor for the past 2 months	I agree. That is how it is.	I agree . Like I said, my children could visit the doctor like three times in a month all because of malaria. My eldest child was the one who often went to the hospital. As for RTSS child if not for the recent one I took her, she had not gone to see the doctor for the past 2 months	I agree. Previously, she could be shivering intensively. But after taking the last vaccine the shivering was reduced. She was just sneezing after she took the vaccine so that night I took her to the health centre and she was giving some drugs to cure her. So I realized that the vaccine has really helped the child.
C3_006	Ghana	0		I agree because of what I’ve observed in my children, but for the rest of the people in this community I’ve not heard someone saying the vaccine has helped. I don’t know. I’ve not heard people saying about that.	I agree. When the vaccine had not started to be given, a child could get seriously sick and some even got admitted at the clinic in this community, but now hardly will I hear a child has been admitted at the clinic.	I agree. When this malaria vaccine had not started my children often gets malaria and was often sent to the clinic but after enrolling them on this malaria vaccine, I see a change that the malaria conditions have reduced. There is less malaria now. Even if the child gets a slight fever and I take him to the clinic, the health provider will examine the child and no malaria condition will be diagno…	I agree. Previously when he had not taken the malaria vaccine, his body could be hot. The fever could be too much and taken to the clinic always. Now it is not so after receiving the doses of malaria, even if he gets fever it is not as intense as previously.
C3_007	Ghana	0		I agree. Malaria cases have reduced here. The children who have been taking the vaccine don’t get sick that often. I have noticed that. I am friends with some of the mothers but I don’t hear them complaining that their children have malaria.	No, as for that I cannot say that I know.	I agree. He doesn’t get malaria. He doesn’t often get sick.
C4_001	Ghana	0		What you are saying is true. Malaria among children has reduced. At first a lot of children were suffering from it but since the vaccine started things have changed. Things are not the same. Malaria has reduced. My house is by the road side and I see what happens with children. Sometimes I will see people passing by with a child is in the arms of a man running to where the hospital is. You will s…	It is very true. These days malaria among children is not severe compared to what children were getting previously. I talked about instances where parents had to rush their children to the clinic because they were suffering from convulsion as a result of malaria. However, these days it doesn’t happen like that. Children do not see children with severe malaria as previously. Even when they get mal…	Sister, RTSS child doesn’t get malaria at all. She is the only one who took the malaria vaccine and she is also the only one who doesn’t get malaria at all. So it is very true. I have two children who are under the age of five. Sister is the only one they gave the vaccine to because they said they were giving it to children who were only six months old. At first when she hadn't taken the vaccine …
C4_002	Ghana	0		What you are saying is very true. I agree with you because now you don’t hear of malaria cases oooh. You don’t hear of malaria cases among children who are like (Name of RTS,S child). It was during her time that the vaccine came and we sent them to take the vaccine. As I said earlier, children who are (Name) age mates are those that they started the vaccine. When I checked it was like the people …	Malaria is less severe here now, I think that is why we don’t even hear about it. If it were to be serious, people would have complained a lot about it. I told you that I don’t hear people complaining that their children were suffering from malaria and I am sure even If they get malaria it is not anything serious that is why I don’t hear about it. When children get malaria, they have to be rushed…	This is very true. They don’t even get malaria at all. It is only my daughter and that of my sister who are children in this household. My daughter is three weeks older than that of my sister and they are always playing around. The two of them have taken their vaccine and they both don’t get malaria. They are always playing around happily just like what they are doing over there. I hardly see the…	I agree. You see, at first when my daughter got malaria, I had to take her to the hospital because she always became very weak and was unable to play. She would be vomiting at times and was unable to sleep well or even eat. But now it is not like that. She hardly gets malaria due to the vaccine.
C4_003	Ghana	0		I will say that I agree with it, because although my daughter gets sick, it is always from something else and not malaria. My daughter has not suffered from malaria since the vaccine started. I am saying this in relation to the children who are of the same age as my daughter and those who are even younger than her. For the grown up children I cannot say much because for them I know they do get ma…	Madam now it is better. It Is very better so I agree with that. At first when malaria attacks a child it hides itself. You wouldn’t see it well or take it seriously and by the time that you realize the child is not feeling well it will be very serious. When malaria attacks the child, the child will be playing with her friends. You know children and how they behave. Even if they are sick, they wil…	This is also true. There is less malaria among my children. My daughter [RTS,S Child] doesn’t usually get sick even though it is not always that she sleeps under a mosquito net. You see, because of the heat sometimes I don’t allow her to sleep under it. She sleeps with me and my husband and if we are to sleep under the net it will be very difficult. There is heat and at the same time three of us …	What you are saying is true. When I sit down and I analyze certain things I know that the malaria that the children get is not severe like how they used to be. When my daughter [RTS,S Child] was sick and I sent her to the hospital, it wasn’t all that serious. That is not how the sickness of the others were when they were children. When they were of RTS,S child’s age, there times when they experie…
C4_004	Ghana	0		I agree with that statement because after I sent my son for the vaccine, he has not been getting malaria and the same way people don’t complain that their children are getting malaria. I have noticed that the malaria cases that he gets have reduced. Now when I look around even in our area it is clear that there is less malaria among children. Even among my neighbors whose children have taken the …	At first it was severe. Malaria among children was very serious but I don’t see it that way these days. The children can have malaria and they will still be playing with it as if nothing is wrong with them. They are always moving around like they are healthy and if the mother doesn’t take care she might think the child is feeling better but that could not be the case. It can be that the child is …	I totally agree with this statement. Malaria in my family has reduced. The other children are grown and they didn’t give them some of the vaccine but still they do not get malaria. I make them sleep under mosquito net each night. There is no single day that they don’t sleep under it. Whether it is hot or not they sleep under the net. So, the others don’t get malaria and the RTSS child also does n…	It is true that the malaria that the children get here is now less severe. My son has been coughing but I haven’t sent him to the clinic yet. I have bought some cough mixture for him and he is getting better now. I haven’t sent him to the clinic because I know it is not malaria as his body hasn’t become hot and when I give him food he eats. After taking the cough mixture for two days the coughing…
C4_006	Ghana	1		That is very true and I agree with that. When you go around, you will see that all the children like my second child now do not get malaria. Before that a lot of children were getting malaria. At first the children were getting convulsions due to acute malaria. When a child’s body becomes hot with malaria they develop convulsions. When they get it the mothers have to rush them to the clinic be tr…	This one too I agree with it. I agree with it because when you give birth and you don’t send the child for weighing it is not good. Many children were getting malaria here. When children get malaria their body becomes very hot and they are rushed to the clinic. Previously when you went to the clinic you will see a lot of children who have been admitted there. Sometimes the beds become full and so…	Ooh yes. This one I agree with very much. I told you about my first child. He is one person who always gets malaria. I told you that we do not sleep under mosquito net because of heat. As a result he is always getting malaria. When he was young it was worse. Every month he fell sick and when it became severe, we would send him to the hospital and the nurses will say that he is suffering from mala…
C5_001	Ghana	0		I agree with the statement. This is because my eldest child falls sick twice a month but the youngest is not like that. She hasn’t even been admitted to the hospital before.	I agree with the statement. I agree because the vaccine protects the children unless the child isn’t vaccinated.	Yes, I agree with the statement. Yes, I agree because my youngest child hardly gets sick.	Yes, I agree with the statement. Yes, I agree because, with my youngest child, I normally give her paracetamol whenever she has a fever unlike the eldest, I will have to take her to the hospital for an injection or buy a lot of drugs before he recovers.
C5_003	Ghana	1		I agree with the statement. Apart from the malaria vaccine, we are also educated on the need to sleep under the treated net. Because of the education, people no longer use the net in their cocoa farms, they rather sleep in it so the cases of malaria have reduced.	I agree with the statement. Now we are educated on the need to seek care immediately so once you start seeing any symptom, you rushed the child to the clinic. Initially, it was not so.	I agree with the statement. Since my child started receiving, he rarely gets malaria. And even with the recent one he had, it was because we went to Cape Coast and that place has a lot of mosquitoes.	I agree with the statement. In my household, it is only myself and my child so like I said the vaccine is good.
C5_004	Ghana	0		I agree with the statement. Initially, the cases of malaria were many but when the vaccine was introduced, they educated us on preventive measures for malaria. Some of these measures are sleeping under a mosquito net, keeping our surroundings clean, keeping our gutters clean so that there will be no breeding place for mosquitoes.	I agree. Sometimes, the treatment we receive at the hospital does not cure the disease completely but rather manages it so I think the vaccine is here to do the same. It is here to protect us from the severity of malaria.	I agree with the statement. It is because we are complying with all the preventive measures. And when my son was sick after the second dose, he hasn’t been sick again. We went to the hospital on Thursday and we were discharged on Sunday. I will say it was severe but the vaccine helped.	I disagree with the statement. Although my child has been falling sick, it isn’t malaria.
C5_005	Ghana	0		I agree. Because, at the clinic, they tell us to sleep in the mosquito net, distill gutters behind our houses and also keep our surroundings clean. The nurses come around to monitor if our surroundings are clean. It has helped us and it has also reduced the malaria cases in the community.	I agree because once you have received the vaccine, the effect of the disease will not be as severe as someone who has not received the vaccine.	I disagree with the statement. So far my children have not suffered from malaria.	I disagree with the statement. So far my children have not suffered from malaria.
C5_006	Ghana	1		One thing is if you don’t go to the hospital for someone to tell you his condition, you won’t know because as I am here I don’t know what happens outside these walls [referring to the walls of her house].	One thing is if you don’t go to the hospital for someone to tell you his condition, you won’t know because as I am here I don’t know what happens outside these walls [referring to the walls of her house].	I disagree with this statement. My children do not get malaria.	I disagree with this statement. My children do not get malaria.
C5_007	Ghana	0		I agree with this statement. Madam, initially when you go to the clinic you will see a lot of children with cases of malaria but now you don’t see that and I believe it is because of the vaccine.	I agree. This is because now it is not like that. Children hardly suffer from malaria and if they do it is not serious. There is a friend of mine, Abrafi her son Kwadwo used to suffer from malaria a lot but now, I hardly see her sending the child to the hospital. I think he is about 6 years.	I agree. Here, it was once that one of my child got sick with malaria but I haven’t seen her with that kind of disease. So, the vaccine is good.	I agree with the statement. Sometimes, they will have some slight fever and it will go on its own without taking any vaccine. Even my daughter Ampofowaa is like that. She is 10 years old.
C6_001	Ghana	0		Yes, I agree. I allowed my child to be given the vaccine. She has never been sick of malaria as her brothers before her got sick of malaria. So what it means is that. If my RTS,S child had not taken the vaccine, she too would have been sick of malaria. So the vaccine has reduced the incidence of malaria. Most of the mothers who took their children for the vaccine are in town and I cannot speak fo…	Yes, I agree! Since the malaria vaccine was introduced, mothers do not usually rush their children to the hospital, now malaria drugs and pain killers are enough to treat malaria.	Yes, I agree. Because my child (RTS, S-eligible child) took the vaccine, she has never been sick of malaria, although her bothers do sometimes get sick of malaria. So, if not for the vaccine, my daughter too would have had malaria	Yes, I agree. Whenever her two brothers get malaria, I just take them to the drug store to test them and get some malaria drugs and pain killers, and its able to treat them. The reason I think malaria is now not so serious is due to the use of mosquito spray and avoiding bushy environment compared to some years back.
C6_002	Ghana	0		Yes, I agree. The malaria vaccine has really helped the children who received the vaccine as they no longer get sick of malaria and I can use my child, and my friend’s child as examples. Ever since she took it, she has never been sick of malaria.	Yes, I agree. Because of the vaccine, now if my child gets sick of malaria, I don’t have to necessarily take the child to the hospital. Home treatment alone is enough to treat the child from malaria, like a cold bath, and getting her malaria drug from a pharmacy.	Yes, I agree. Because my daughter has never had malaria before and I believe she’s being protected by the malaria vaccine	Yes, I agree. Since she took the vaccine, she has never been sick of malaria. Her siblings too, although they haven’t taken the vaccine, they don’t get sick of malaria. For the times they felt ill, I just got them Sceptrin and painkillers and they were fine
C6_004	Ghana	0		Yes, I agree. Before the introduction of the vaccine, malaria cases were really high. But after the introduction of the malaria vaccine, children do not get sick of malaria often - malaria cases have reduced in my former community. I do not know about where I live now. One thing I have observed is that before the introduction of the malaria vaccine, mothers were always rushing to the health facil…	Yes, I agree. At first, malaria among children was very severe but not now. When children get affected, their bodies are able to fight it quick compared to when there was no vaccine for malaria.	Yes, I agree. My child as an example. He has never been sick of malaria ever since he took the vaccine. Though my other children sometimes do suffer from malaria, the one that got vaccinated is free from malaria, and I will attribute it to the vaccine and other preventive measures like keeping the compound clean to stop mosquitoes from breeding there.	Yes, I agree. Because the last time my eldest son had malaria, I got him some malaria drug from the drugstore and withing 3 days he was fine.
C6_005	Ghana	0		I do not know about what is happening in the homes of other people so I cannot testify as to whether there is less malaria or not.		Yes, I agree. My male child who was not vaccinated gets malaria every now and then, but my daughter who has been vaccinated has never had malaria before.
C6_007	Ghana	0		Yes, I agree with this statement. Let me use myself as an example. My child is 2 years now and he had never fallen sick of malaria. With my two older children, before they attained age 2, they’ve had several episodes of malaria. In some cases, they were even so severe that we had to be admitted at the hospital for treatment. I can speak for myself. I don’t really know much about others. Maybe tho…	Yes, I agree to this statement. I say this because, we don’t often see mothers going to the facility with malaria where children will be admitted at the hospital. So, I can say that the children are no longer getting severe form of malaria. I will always use my children as example. Look, the other one had to be admitted and we stayed in the hospital for 3 days before we were discharged. She had f…	Yes, I agree to this statement. I agree because, since XXX [RTS, S eligible child] had received the vaccine, he has not had malaria at all. I don’t know if it is just a coincidence, but the other children too have not had malaria for some time now. It was only 3 days ago that I felt a little bit sick and I suspected I was going to have malaria. But luckily for me, I was ok. I stay outside in the …	Yes, I agree to this statement. Just as I have allowed my child to receive the new malaria vaccine, there are several mothers who have also sent their children to be vaccinated. So, I think lots of children are getting protected from malaria. So, even if they will get malaria, it will not be severe. Even in my case, my son had never been sick of malaria.
C6_008	Ghana	0		Yes, I agree. Using my child as an example, since I allowed her to take the vaccine, she has never been sick of malaria. What it means is that, it is the same for mothers who allowed their children to take the vaccine. So, if all these children are protected from malaria then obviously malaria cases in the community will reduce	Yes, I agree. Whenever I go the hospital, I don’t see parents rushing in with children sick from malaria. Serious complications from malaria is now a thing of the past. Even my child has never been sick of malaria before, not to talk of it being severe. I think it is due to the malaria vaccine and some other preventive measures such as the use of mosquito net, insecticide spray and hygienic preca…	Yes, I agree. Because my daughter has never had malaria before. But given the area (where we live is highly favorable for mosquitoes), the vaccine has really protected her from malaria.	Yes, I agree. Because she is the only child in the house and has never being sick of malaria before that why am confidently saying the vaccine has protected her from malaria.
C7_002	Ghana	0		There is less malaria among children in the community ever since the malaria vaccine started to be given. Do you agree or disagree with this statement? Please, I strongly agree with you. Why do you agree with it? / Why don’t you agree with the statement? The reason I have is because of the way it has been helpful to me. So I agree with you. Hmm…It has helped me so much. I have so much to say abou…	Yes, please. It is true. What makes me agree is that now she may be feverish but it wasn’t like before. And as she is there, she will be shivering. It is not like that anymore. Even if the person gets feverish, you know that the way my child is not feeling well, if I should give her some drugs that will be all. At first even after giving her drugs, that is when her body temperature rises even mor…	Yes, they don’t get it like before.	Agreed, it is so.
C7_003	Ghana	0		Yes, please, I agree with you. The child was getting sick every now and then but because of the malaria vaccine it has ceased. That is how you see it… …Or it what someone said that you heard? No. that is how I see it.	I agree with you. The child… when the child gets malaria, it is not severe. It's unlike before.	I agree with you. Just like the one whom XXXX comes after, the way malaria disturbed her, but now I have seen that it has ceased. It has ceased. Yes. it is not like before.	I agree with you.
C7_004	Ghana	1		I agree with you. It’s because the children don’t suffer seriously from malaria anymore.	I agree. I agree with you because the last time my child had malaria, it was not as serious as it used to be that is why I agree with you.	I agree with you on that one as well. The reason is the same as I gave you in the first statement.	Yes please, I agreej. It is due to the same reasons listed previously.
C7_005	Ghana	0		Yes. There were a lot malaria cases at first but after the vaccination the malaria cases were no longer high like before.	They do not get malaria like they used to. At first when they get malaria, it was so serious but after the malaria vaccination, even if they get malaria, it was mild. I know of one woman who lives in our neighborhood. Her children are always sick of high fever but after taken them to be vaccinated, they do not fall sick any more.	Yes, it’s true. My children, Adwoa and Kofi, they normally fall sick of fever but since they got vaccinated, they only fell sick on two occasions.	No, it does not get as serious as before.
C7_006	Ghana	0		I agree with you. As I said, at first the way the children get sick, when malaria attacks the child, the way it overwhelms the child, now with the arrival of the vaccine, it is not as severe as before. Even if the child gets sick, it is not like before.	I agree with you.	I agree with you on the side of RTSS child, but aside from hiim, I disagree because those children were not vaccinated. So as for them, the kind of sickness they get is different from that of RTSS child. But as for RTSS child, when it comes to him… on his side, now the sickness is not severe.	I agree with you. Yes. In that case, it does not overwhelm him.
C8_001	Ghana	0		I agree, because here I haven’t heard from anywhere that a particular child has been affected with malaria.	I agree. In the community it happens but then it’s not serious like the way it was at first. So I agree with the statement.	I agree. Because it has not affected any child like that in my house again. Ever since I vaccinated my child.	I agree. Because malaria isn’t happening in my house these days as it used to be in the past. So I think the vaccine is working well these days.
C8_002	Ghana	0		I agree. Since they got vaccinated, they haven’t been getting malaria again. So that’s why I agree.	I agree. It because malaria is not worrying mothers like it used to be earlier.	I agree. Because malaria is not like what it was formally.	I agree. Yes these days the few cases are not severe.
C8_004	Ghana	0		I agree. As it is, if he doesn’t sleep under the bed net and mosquito bite him, he wouldn’t suffer from it like it used to. Because he has taken the vaccine.	I agree with it. Is good because the children will not suffer again from severe malaria before you take them to the clinic. The sickness wouldn’t weaken them again and I see that a lot in the community.	I agree with that statement. Yes I think the vaccine is working well. If not that, some of the children suffer from malaria and die out of it. So is because of that reason why I agree. The children have less malaria in my household.	I agree. Because they receive it and it gives them protection, they won’t be suffering from malaria regularly. I believe that’s the only reason why they are protected.
C8_005	Ghana	0		I agree. That’s what you have said that how they used to get it and it was severe before, they are no more getting it and it will be severe like before.	Yes, I agree with it. My children the way they fall sick at first is not like that anymore.	Yes, I agree. Because how the malaria has been severe in the past that when you take the child to the clinic they tell us to take the child to the hospital, it is no more severe like that. When we go to the clinic here, that ends it.	I agree with that. These days I hardly see children in my household get sick of malaria again so that explains it.
C8_006	Ghana	0		I agree. In the past when my sick child to the clinic and heard that it was malaria and they gave us some drug which is somehow yellow but he did get well. But, honestly speaking when I gave him the vaccine I have not seen malaria attacking him again. So I have noticed that because of the vaccine that he took is good.	I agree. With that one too, it is only those people who didn’t give it to them that will say it is severe for them. But for my part, it is not severe. So when I gave it to him, it doesn’t do anything to him so I agree with it.	I agree. When the child is sick and you take him to the clinic and it is malaria, they will give you the malaria drug. Now that its vaccine has come that we take, it will cure it.	I agree. It not happening in my household as it was formally
C9_001	Ghana	0		I strongly agree. In the community it is because of the malaria vaccination that malaria is no longer common among the children. Yes people are saying it and those whose children fall sick frequently no longer experience those sudden sickness because of the malaria vaccine. And nowadays you will also not see a lot of children at the hospital suffering from malaria.	I agree. What the community members are saying is that the vaccine is good. They do say that, those times when their children fall ill they usually end up at the hospital on admission but with this vaccination when the malaria is about to occur you will not see it as something that will be very severe.	I strongly agree. It is no longer common. Because my child has been vaccinated with the malaria vaccine. And those times my child usually gets sick with malaria but now she doesn’t even get sick of malaria. Even though I’m not with her now, I keep asking of her welfare and they say she doesn’t fall ill. So it is very good. What I have observed is that sometimes mosquitoes bite us. And we do sleep…	Yes I agree, because since the child has been vaccinated. She has not has any episode of malaria and the children no longer suffer malaria in the household.
C9_002	Ghana	0		I can’t say I agree or disagree because I’m not in other households and cannot say it has decreased or not. But if it is about my household, I can talk about that. I can’t tell if it is the malaria vaccine that has reduced its prevalence or it is my own care for the child.	I agree to that. I realized that malaria is no longer severe to me and the child.	I agree. I agree because looking at my household I only have one child who has received the malaria vaccine and I ensured he received all. I would say the personal care I provide for the child and the malaria vaccine has help prevent the malaria.	Yes I agree but not that my child was suffering frequently from malaria before the 6months when the malaria vaccination was added so it has made the child fine and doesn’t experience malaria.
C9_003	Ghana	0		I agree. The vaccine caused malaria cases to reduce. At first they get malaria and you send them to the hospital.	I agree. The way malaria used to be severe, it has reduced because of the vaccine.	I agree. The children in my house no longer get malaria a lot because of the vaccine.	I disagree. I do not agree because my children have not been getting malarias for some time now.
C9_004	Ghana	0		I agree. When the parents take care of the child by adding bed nets and spraying the room the child will not get malaria again. Since my child got that vaccine he has not experienced malaria.	I agree. The vaccine controlled the malaria in their body a little.	I disagree. Not all of them got the malaria vaccine. Only one received the vaccine. But with the help of mosquito net and mosquito spray, it has reduced compared to the past. The child that got the vaccine did not get malaria again. So it means it is less. But the other children also are no longer getting malaria for some time now.	I do agree. My children have not been having malaria. From last year to this year.
C9_007	Ghana	0		I agree. Because those days it was not there; you will see children vomiting. Some will be having diarrheoa. They send them to the hospitals. Children used to get sick often. When they send them to the hospital and they are tested, they said it is malaria. But now, it has reduced. The number of them being brought there that they are having malaria has reduced compared to the past.	I agree. The vaccine they are giving has taken away its power. It is no longer as it used to be. The severity of malaria has reduced compared to previously. That small boy there is Ben. If he falls sick and they go, they say it is Malaria. But it’s not as severe as in the past with a lot of fever. So if they give him malaria medication and some ORS, he gets better. Even my child Titus, when he go…	I agree.	I agree. Since RTSS child started the malaria vaccine, he has never again fallen sick with malaria. Even if he should get malaria, because of the vaccine, it will not be severe.
C10_001	Kenya	1	Yes. I don’t know.
C10_002	Kenya	1	I agree. I can talk from my own experience, that vaccine has helped my child because there are so many mosquitoes currently, even when you are preparing supper then they are there with you. So, you imagine if you are the one being bitten in that manner how about the child. A child who is vaccinated is different from the one who is not vaccinated when it comes to the effect of mosquito bites. I ha…
C10_003	Kenya	0	I agree with it. Why I agree that this vaccine works is that since I started bringing her for vaccination I have never come to the hospital and the child tested and found to have malaria. I might bring her because she has a cold or flu but when they test for malaria it is always negative. So, I feel this vaccine works.
C10_004	Kenya	1	I agree, there is less malaria. Once your child has received the malaria vaccine, then they will experience few episodes of malaria. I: So, mothers feel the vaccine works? Yes, the vaccine works.
C10_006	Kenya	0	I agree with that because it has also helped my child though I can’t talk on behalf of the others. Since she started receiving those vaccinations until the third dose, I have not even given her Panadol because she has not fallen sick. I: So, mothers feel the vaccine works, do you agree or disagree with that? They feel it is working and it is good.
C10_008_R	Kenya	0	I agree. Because malaria episodes have gone down, children are not getting sick easily.
C11_002	Kenya	1	That is true. Ever since I took him for all the doses, it is difficult for him to have malaria. I: So, mothers feel the vaccine works, do you agree or disagree with that? That vaccine works. I agree with the statement
C11_004	Kenya	1	I agree with that because once they have been vaccinated then it protects them so they will not fall sick frequently. I: So, mothers feel the vaccine works, do you agree or disagree with that? I agree, the vaccine works. Vaccine works because if they are not vaccinated when they are still young, then they will suffer from malaria when they grow up.
C11_005	Kenya	1	That is good. I agree it helps reduce malaria cases. I: So, mothers feel the vaccine works, do you agree or disagree with that? For those who have received it, they feel it is working. Around our community, they only give oral drops but not the injections. I: Since I last visited you have you heard anything new about malaria vaccine? Not yet.
C11_007	Kenya	0	I agree. People like us who have completed all the doses feel that it is good, but those who have not completed are the ones still politicking about it. We can try to encourage those who have not completed to do so, so that they can enjoy the benefits in the future. I: So, mothers feel the vaccine works? Yes. I can only say that it is good, because since she completed the doses she has been doing…
C11_008_R	Kenya	1	I agree with that because my child does not fall sick with malaria frequently. He has only had malaria once. Even if he falls sick and I bring him for treatment, when they run a test, then they do not find malaria. I: So, mothers feel the vaccine works, do you agree or disagree with that? I agree because it works.
C12_001	Kenya	0	Yes. Why I agree with this is because when I go to the clinic I find other mothers who have also brought their children for malaria vaccine and from my experience ever since my child started receiving malaria vaccine she has not got malaria. For those mothers who are informed they know that the vaccine works but the mothers who didn’t take it seriously knows the vaccine is not working. They say t…
C12_003	Kenya	0	Yes, people now don’t find it difficult as compared to be before when the vaccine was not there and children suffered frequent malaria attacks. It is true, there is less malaria because whenever I take him for vaccination the vaccine works in his body and prevents malaria from attacking the body. Mostly we see them not getting malaria, you don’t see many children sick with malaria as compared to …
C12_004	Kenya	1	Yes it is true. They continue to take their children for vaccination because they feel it is working because their children are not getting sick often and their trips to the hospital because of sickness have reduced. That is why I feel it is good. When they take the child and the child is vaccinated and they see their child is now healthy, so they will be sure that the vaccine works.
C12_006	Kenya	0	That is true. The child takes a long time without getting sick when they get malaria vaccine, it will take time before the child gets a headache or fever. Now you will see an example on the ones that you have taken for the malaria vaccine if you compare with the ones who haven’t received. If you compare with the ones who haven’t completed the doses or didn’t receive at all you will find that they…
C12_007	Kenya	0	I agree. I agree because when you take a child for malaria vaccine then there will be a difference, so that vaccine works. I: Do you agree that mothers feel that this vaccine works? Because I don’t see mothers passing by here all the time with sick children since they started taking their children for malaria vaccine
C12_009_R	Kenya	0	I agree but what we have to remember as mothers is that even though you take the child for vaccination the child must still sleep under a bed net. Sometimes you might take the child for vaccination and they don’t sleep under a bed net. I: Do you think mothers feel this vaccine is working? When you take your child for vaccination the baby grows up healthy and you feel it is the vaccine that is mak…
C13_001	Kenya	0	Yes, it is true because everyone that takes her child and especially me when I take my child for the vaccine I have never seen her disturbing me that she is sick even those things they say about fever is a lie maybe to others, but I have never seen on my child. I: The second part says that, so mothers feel that the vaccine is working. It is working. My child has changed because before she was sta…
C13_002	Kenya	0	Yes. Because now children are disturbing us all the time that they have been attacked by malaria if you ensure that you have taken the child to get vaccinated, he can't disturb you. I: Okay, so the last part says that mothers feel that this vaccine is working Yes, it is working because right now malaria has reduced in children.
C13_003	Kenya	0	That is true honestly it is reducing a lot. The first time she was being vaccinated and still could get sick but now I don't see her getting sick and I can't say that she won't get sick but it won't be frequent neither severe where a child convulses, it will be mild according to what I have observed and the way she used to be.
C13_004	Kenya	1	Yes, ever since this vaccine was introduced there is a reduction in malaria cases. The malaria cases are not as many as it used to be some time back. Right now I can say that this injection really works/helps because some time back if the malaria would infect the baby, it would really be severe. As at now, if the baby gets infected with malaria it is mild because the baby has received some immuni…
C13_007	Kenya	1	I do agree with that because it has been very useful, let us take for instance the experience I have had with my baby. From the time when I started taking him for it till when I am done taking him for the malaria vaccine, the malaria cases on him have reduced. The rate of ailing nowadays is not the same as some time back before I started taking him for the malaria vaccine.
C13_008_R	Kenya	0	That is very true. Ever since we started taking our children for the malaria vaccine there has been a great reduction in malaria. Children used to suffer from malaria all the time and I have seen it has reduced. Let's for instance consider this small baby(RTSs eligible child) ever since she was started on the malaria vaccine, she has never suffered from malaria since then till now. This makes us …
C14_001	Kenya	0	That is very true. Ever since the malaria vaccine was started, children don't suffer from malaria so much. You may find that once a mother has just delivered, she starts asking when the baby will be started on the malaria vaccine and at what age will s/he be eligible? Mothers are happy with the vaccine because a child who has been started on this vaccine if you try to compare her/him health wise …
C14_002	Kenya	1	That is true, because I have not had a hard time in taking my baby to the hospital nowadays the way I used to do some time back before he started receiving that vaccine. The baby is fine now.
C14_003	Kenya	0	It is true, many of them are requesting that they should continue administering the malaria. For those who took their children for the malaria vaccine are saying that there is a reduction in malaria. I: Are the mothers taking their children for the malaria vaccine? Yes, there is a change because ever since the baby got her last dose of the malaria vaccine, she has never gotten malaria. I feel lik…
C14_004	Kenya	1	I do agree with that sentence because at such a time, it is really rainy and there are very many mosquitoes but you will just hear people saying, '' my child has fever'', but once they just give them Panadol then it subsides and they are fine. This makes me believe that malaria has reduced, my baby too has taken some good time before getting sick thus the small one. She may only have some mild fe…
C14_005	Kenya	0	It is true, it has reduced a lot and I am a witness of that. As you can see it is a rainy season now, if it is not for the vaccine, we could be experiencing a lot of malaria with him. We could have been giving a lot of medication to children but I can say it has reduced. I: Are mothers feeling that the vaccine works (M)? Yes, it is working. For my case, I have witnessed that it is working, it is …
C14_006	Kenya	0	It is true. Ever since the malaria vaccine was introduced, children hardly suffer from malaria. Malaria cases have reduced, if you compare the child who did not receive the vaccine and the one who received a vaccine they are very different. The one who got the vaccine will hardly be sick but the one who didn't receive the vaccine will be sick so frequently with malaria.(She gives comparison using…
C14_007	Kenya	1	It is true nowadays there is a reduction in malaria and it is because of this vaccine. This vaccine was introduced to help prevent malaria and for real it has reduced. As for me, nowadays I do not experience the issue of my children being constantly sick as compared to some time back when we used to frequent the hospital and when they are tested they would always say that it was malaria. For now …
C15_001	Kenya	1	Yes, because when a child is vaccinated you take her today, tomorrow that she has malaria no. Even if she will have malaria it takes time and it will not be severe like before she started getting the vaccine. This child before she started the malaria vaccine, she used to have malaria and she would vomit and diarrhea and when you take her to be tested you are told that the malaria is very high. ev…
C15_002	Kenya	1	I agree with that one. Now for example my son when I took him for the malaria vaccine it is not common for him to suffer from malaria. I: Okay, part B says that, so mothers feel the vaccine works. Do you feel that the vaccine works? I can say that it has changed because for my son it is not easy for him to suffer from malaria, he can take up to two months before I see the malaria signs.
C15_003_R	Kenya	0	It is true They have now woken up the ones that have been in darkness have now seen the light that what people were saying about that vaccine is true they have seen that it helps. It is like the way you can push a blind person and tell them to follow this route. There is a difference because when I used to take my children the malaria vaccine wasn't there so I used to stay for long that is when I…
C15_004	Kenya	0	Yes, it has helped that is why I have said it has helped this child he has never disturbed me it has helped him he is okay. I: So, mothers feel the vaccine is working. It is working
C15_005	Kenya	0	Yes, I agree because even my child I am not stressed up I don't see her getting sick often ever since I took her for vaccination. I: And part B says that, so mothers feel that the malaria vaccine is working. The malaria vaccine is really working.
C15_006	Kenya	0	Yes. I have seen that vaccine has helped my child she doesn't get sick often.
C15_008_R	Kenya	1	Yes, that is true. R: Malaria has reduced before we used to suffer with children, malaria has reduced very much. It has changed right now I don't see diseases all the time, since she finished the fourth dose, she has never had malaria.
C16_001	Kenya	0	That is true. Like I told you before, since my child got the third dose, she has not had malaria.
C16_002	Kenya	0	I am not sure of this because the percentage that I used to see has not reduced. I have also seen a child who has received the vaccine but had malaria. So, I am not sure whether it has reduced or not. I am yet to understand more about it because what I wanted to know more about is if there will be any effect if my child doesn’t sleep under a mosquito net after getting the vaccine or if my child g…
C16_003	Kenya	1	Yes, I agree with this. It has reduced.
C16_004	Kenya	0	Yes. My child has not had malaria since she started getting the vaccine. She could fall ill but whenever I took her to the hospital to get tested for malaria, the results would come back negative.
C16_006	Kenya	0	I agree. I agree because ever since my child got it, he has never had malaria. I: And mothers feel like it is working? Yes.
C17_001	Kenya	0	I agree with it. It is because since mothers started bringing their children for the malaria vaccine, and comparing with their older children, they can confirm that there is less malaria, not like in the past.
C17_002	Kenya	0
C17_003	Kenya	0	That is true. I can see it in my household. Since he received the malaria vaccine, I have not been to the hospital yet before he could get sick almost every other week and on diagnosis, they find malaria. Ever since this vaccine came, things are good. I: Do you think other mothers also think that the vaccine works? Those whose children have received the vaccine says that the vaccine works.
C17_005	Kenya	1	I agree with it. I can speak for myself; my child does not get sick as frequent as before I took her for the malaria vaccine, and he would get sick easily. Since I started bringing him, getting sick every other day is no longer there but even if he gets sick, he still can eat and play after taking his medication.
C17_006	Kenya	0	I agree. Malaria is very low and even now there would crowds here at XYXY health center and with children with flu and coughs. Around this time, with the rains, there are stagnant waters next to our houses and it’s also cold.
C17_007	Kenya	0	It is true. It is because the vaccine is helping. You can find that there is so much flooding in the village and this will make mosquitoes to bite children. If you follow the vaccination schedule, then even if a child plays in the water or a mosquito bites them, then they do not get sick with malaria. In the past before I started bringing my child for the malaria vaccine, he was always sick. My f…
C18_001	Kenya	0	Yes. I agree with the statement because I have had the experience. Since she got vaccinated, I have never taken her to the hospital because she has malaria.
C18_002	Kenya	0	This is true. My child has not been sick, and he is two years and if he had not been vaccinated, this means that if he had not been vaccinated with this [malaria vaccine], then he would have been sick twice or thrice by now.
C18_003	Kenya	0	I agree because my child has never had malaria since she got the vaccine. So, I think the rate of malaria infection had reduced.
C18_004	Kenya	0	That is true. Most of those whose children have had the vaccine say that their children are free from malaria.
C18_005	Kenya	0	This is true. Ever since my child has been receiving the vaccine, he has not been sick with malaria.
C18_006	Kenya	0	Yes, this is true even though I did not take mine. I have heard that malaria is now less in children. And even if you go to the clinic, you will find that the sick children are few especially with malaria.
C18_007	Kenya	0	The vaccine works, and I can attest to it in my house. Nowadays I don’t go to the hospital every now and then. I know that the vaccine works even though I have been lazy, I will finish it now that I already started it.
C19_002	Malawi	0		It’s good. Because when a child is vaccinated with malaria vaccine, he doesn’t waste money. When a child is getting sick more often, he wastes money at home and he gives you problems.	Exactly. I agree because an example is my child, as I am telling you now, my first born child and this young child, ever since he was born and followed the vaccine schedule, I have hever been admitted, he was only admitted the time he was born and when this young child has developed sores or has fallen sick, they don’t diagonise him with malaria at the hospital so I feel that the vaccine is good …	I agree, malaria has become less. This is what I earlier said that when children gets vaccinated, they don’t get sick more often and the house is is not at peace because when a child is sick, you as an adult also get sick.	It’s a good one because in the past when children were not vaccinated, they could die. Malaria was severe but now when malaria comes, the child is protected on the other part and it’s not severe up to the extent of a child getting weak as it used to be before. In the past, children were getting weak and the body wasn’t protected, the body had no immunity.
C19_003	Malawi	0		It’s true. Because when the children are getting vaccinated, malaria will be less in our country. There will be no-one who will say ‘my child has malaria’ no, or in no time she goes to the hospital to get LA, no, there is indeed less malaria cases.	I agree. Because of the effectiveness of the vaccine, that is why it is less severe.	I agree. Because malaria vaccine has benefited my household. Malaria cases are rare and I can say that since you started visiting us, my child only suffered from malaria last month.	I agree. I can not lie, malaria vaccine is at the top. People are recommending it especially when you have much interest in getting your child vaccinated, malaria is becoming less with the effectiveness of the vaccine.
C19_004	Malawi	0		I agree. I agree because a lot of children are protected from malaria. Malaria was increasing in the past before the vaccine was introduced, children were getting sick more often from malaria so since the vaccine was introduced, children are not getting sick more often.	I agree. I agree because there was no malaria vaccine in the past so malaria is becoming less with the introduction of the vaccine.g.	I agree. Because children are not getting sick more often and we feel that the vaccine is good and effective. My child, since the time I get her vaccinated with malaria vaccine, she has not suffered from malaria until now.	I agree. Yes, malaria is less severe because of the vaccine that has been introduced while in the past, when a child is sick with malaria, it was running to the brain and the child would faint but now it is rare.
C19_005	Malawi	0		I agree. Because malaria is not common as it used to be in the past.	It’s true. Because when they get sick, it is not the same as it used to be most of the times.	I am seeing a change. It is the potency of the vaccine, because when my child has developed fever and I visit the hospital for a test, the don’t diagonise him with malaria so it is the inection of the vaccine that is effective in the body of the child. He sometimes has a fever, when I reach there, i register and tell them that the child has fever, they would tell me to go for malaria test, after …
C19_006	Malawi	0		I agree. Because the vaccine is good. The child does not get sick more often.	I agree. Because the government has considered to give us this vaccine and we were grateful. I agree that it is less severe compared in the past and things are better now. An example is that my child used to get sick more often but now, she things are better and she stopped getting sick more often.	I agree. I agree because the vaccine is good and it is causing malaria to be less in the body of the child.	I agree because the time the child was not yet vaccinated with malaria vaccine, she was getting sick more often but when she was vaccinated, she doesn’t get sick more often, things are better.
C20_009	Malawi	1		I agree	I don’t agree. I haven’t seen the children of people suffering from malaria, I haven’t seen them.		I agree because when she gets sick, in short period of time she gets sick as well, we take her to the clinic. Once she came here with her granny, we have taken her to the health facility.
C20_010	Malawi	0		I agree. Children are not getting sick here and then.	I agree. Because children are not getting sick often, I agree with the statement	That’s true. Previously, he was getting sick here and then. At least now, he does not get sick more often.	I agree. I think it’s good thing
C20_011	Malawi	1		That’s true. Because malaria cases were worse before children started receiving malaria vaccine. Malaria cases are decreasing in children.	Malaria cases are less severe. Ever since we started receiving malaria vaccine, we are going to the clinic but here and then.	I agree. Because there is less malaria in my house, that’s true.	That’s true. Now his body temperature may be high but, not worrisome.
C20_012	Malawi	1		That’s true. Because children are not getting sick with malaria now and then. Which means they have sufficient immune system.	Eeh (yes) because in the past before any vaccine, a child could get sick and becomes weak, when the child gets with malaria now, she still plays.	That’s true.	I agree because children received malaria vaccine to overcome malaria.
C20_013	Malawi	1		I agree. I agree because that child may get sick with other disease abruptly, we then refuse our child to do that. Somehow there is less malaria in children because they are receiving malaria vaccine.	I don’t agree. It’s difficult for me to answer.	I don’t agree. Because malaria continues among children in this house.	I don’t agree. Because malaria does not come to an end among my children.
C20_014	Malawi	0		I agree because they received the vaccine, it’s protecting in children bodies.	I agree. Because children are not getting sick now and then, they are sick but few of them, many children are not getting sick.	I agree. Because she never gotten sick ever since she received malaria vaccine.	I agree. Because when she received the vaccine, when she gets sick she does not last for three days, when she has fever for a day, when sun set, it’s like she has received the medication, you find she has started playing.
C21_015	Malawi	0		I agree with it. I agree in the sense that from the time malaria vaccine started it is very good and its important like in our village. The importance is that the children who have received malaria vaccine are not suffering from any other illnesses they are growing healthy as required	Yes I agree with it because in the past illnesses were common in this community three quarters of children were falling sick since malaria vaccine was introduced three quarters of children are not getting ill.	Yes I agree with it because in my household children are not getting sick often when they get malaria they are diagnosed with malaria at a hospital they are able to recover quickly in the past when diagnosed with malaria was still sick for a month but today they get sick but there is a difference with the past.
C21_016	Malawi	0		I agree. Malaria incidents have decreased.	Because they have been vaccinated with the vaccine, the vaccine is strong in their bodies so that’s why they don’t have malaria.	I agree. Because from the time the child started receiving the vaccine she has never been sick.	I agree with the statement. From the time she has received the vaccine but has been found with malaria, malaria is not strong.
C21_017	Malawi	0		I agree with it. Because children are not getting sick often that is the reason I’m agreeing with it.	I agree with it. Because in the past cgildren were often getting sick but since the coming of malaria vaccine children are not often suffering from malaria that is why I agree with it.	I agree with the statement. Because we see the change in children. Yes she used to suffer but after receiving she has never been sick.	I gree with the statement. We see a change from the time children received malaria vaccine with the past there is a change so I agree with the statement. There is a difference maybe now we just give panado she plays but in the past she was weak.
C21_019	Malawi	0		Yes. An example is there there is achange that time most children were found suffering in hospitals when you ask the issue was malaria but now I think they are not many as that time no the numbers have dropped. We can say that in our area here we don’t often hear that a child is suffering from malaria there are few who suffer from malaria	I can say that I agree to the statement as you have read yes its there but disease is less severe because if it can be severe it can not be good if this can continue If its malaria there is a type of malaria children faint, another type a child is too weak, another one they vomit so we don’t know what we can say on less severity but if its like that malaria is less severe we appreciate that.	Of course we agree with that because it’s a good development because there are fewer cases of malaria in my household. We can say that malaria vaccine is like protecting the children in their bodies, maybe malaria parasite attack them but its not effective	I agree with it. For the reason that from way back before malaria vaccine was introduced children used to suffer we can say that its only God who protects these children.
C21_020	Malawi	0		I agree. Because in the past malaria there were alof of malaria cases in this area but currently the numbers have dropped because of the effectiveness of the vaccine. They say that when they get sick they go to the hospital when they go to hospital they find a child with malaria they give LA so for now a child can have fever you go the hospital they don’t find her with malaria it’s just fever and…	I agree. Because malaria vaccine is effective so when malaria attacks it fights with the vaccine as if a person has already taken medication instead of malaria to be strong its less severe it has been defeated.	I agree. Because before receiving the vaccine in our household children were suffering from malaria often but after receiving vaccine children no longer suffer from malaria.	I agree. Because before receiving malaria avccine, she used to suffer from malaria but from the time she received its like the vaccine is very effective it has full protection she cannot suffer from malaria.
C21_021	Malawi	0		I agree and its true. Because we see that when children get sick some say the child has fever they go to hospital they don’t find malaria and malaria cases are low compatred to how things were in the past now what is common in children is cough. An example when you go to clinic in the wards when visiting someone what we hear mostly is cough in the past when you go there you hear this one malaria …	I agree with it. Because most children used to suffer from malaria and malaria was severe maybe you find a child fainting but now this is not common for a child to faint because of malaria severity has been reduced.	I agree with the statement. Because from the time my child started malaria vaccine its now two years and five months he has not been diagnosed with malaria.	I agree with it with a condition. I agree with it at the end, I can say that it can be possible the time when he had fever it was malaria but because malaria was less severe so its because he was not diagnosed just thinking.
C22_022	Malawi	0		I do agree. Because children are given malaria vaccine and they are also sleeping under bed net.	I agree. It’s because in the past malaria severity of high, children were fainting and were being reinstated at the hospital, we were seeing that. Cases are now minimal.	I do agree. From 2019 up to now no one has suffered from malaria in my household,	I agree. The example is what I have already told you, to say at the beginning my child was frequently suffering but now the severity is different, and in the past it was difficult to find bed net unlike now.
C22_023	Malawi	0		I disagree. It’s because vaccine is given to the younger children yet malaria also get the older children even adults hence children who are protected are few. There is a need to have more vaccine that can even cater for the older population.	I disagree. The reason is the same, children that are protected are the same (young ones) while the rest one are heavily hit by malaria. Would you give me an example of a child who has suffered from malaria and it was serious one? It happened to my friend , she started like feeling fever when she touch her child’s body it was hot then the child started shivering.it happened at night .They wanted …	I do not disagree. Because children are still suffering.	No.
C22_024	Malawi	0		I do agree. Because vaccine is what is protecting from malaria. My child is an example she can get sick , fever , vomiting and sometimes even having diarrhea when she get tested for malaria the results always turns negative, the doctor got surprised and tell me that all the symptoms you have mentioned are for malaria but your child does not have malaria , I also tell him I don’t know.	I do agree. The disease are becoming less severe because those doesn’t get vaccinated are following malaria prevention measures that they receive at the clinic that’s why malaria is becoming less severe.	It’s true. In the past my children used to suffer from malaria while now then they cough and we go to the hospital the disease remains cough. In the past when the child has diarrhea and cough and we took him/ her to the hospital the child got diagnosed with malaria.
C22_025	Malawi	0		I do agree. It’s because the disease are becoming less.	It’s because there was a time my child got malaria she fainted while now the type of malaria are less powerful. Before it was like one starts with vomiting then diarrhoea after that fainting .my child fainted when we took him to the health centre we were refer to the district hospital that Liwonde. There after conducting some tests we were told that he has cerebral malaria. We were told to sugar …	I do agree. Before malaria vaccine illness were everywhere in my house while now it’s only one who frequently suffers from malaria is the one who is 11 years old.	I do agree. Because my child who is vaccinated they is not frequently suffering from malaria.
C22_026	Malawi	0		I agree it’s true. In the past when you take the child to the hospital mostly the child were diagnosed with malaria , even the parent , while now when the child is sick and has been taken to the hospital they don’t diagnosed with malaria.	Of course children are suffering from malaria but they are not as much as it used to but we won’t say there is no malaria. Malaria is still there but we are able to depreciate as already described because in the past it was not good. Before once the child got since it was automatic that he will be diagnosed with malaria. Each visit to the hospital a child was diagnosed with malaria, like my first…	I agree. Ever since the malaria vaccine started to be given children are no longer suffering from malaria.	Yes. Malaria cases are now low because of malaria vaccine that children are receiving children.
C22_027	Malawi	0		Yes. The reasons are that when the child has malaria he can transmit from one child to the other children during the time they are playing together as children. But now because of vaccine things has improved.	Yes. It’s because in the past some children were dying, some are referred to Liwonde (Machinga) district hospital while others to Queen Elizabeth central hospital while now malaria are less severe because of malaria vaccine.Unlike now, in the past when there was no malaria vaccine.	I do agree. He has never suffered from malaria.	I do agree. In the past a child could get sick and when taken to the hospital we could be told that its cerebral malaria, now that we have malaria vaccine even if the child got a disease similar to malaria and we took him/ her to the hospital he/ she never gets diagnosed with malaria even if he got diagnosed with malaria but the severity is less these days with just one dose of LA a child gets he…
C22_028	Malawi	0		I agree with it. It’s because once malaria vaccine was introduced in this community we rarely here about malaria cases in children who have received the vaccine.	I agree. It’s true let’s take for example my child before he started receiving malaria vaccine I have been taking him to hospitals because of malaria but I now stopped because he stopped suffering from malaria because of malaria vaccine. I: What they are trying to say is that, Even though children in the community still get sick with malaria, the cases have been less severe than it used to be sin…	I do agree. It is because ever since my child got malaria vaccine he has never suffered from malaria.	I do agree. It’s because ever since my child started receiving malaria vaccine he has never suffered from malaria. I: Last time I visited you, you told me that your child suffered from malaria. Yes it was for two days, it was so because he slept without bed net. It wasn’t for long time/ it was just short time.
C23_029	Malawi	0		Yes, I do agree with it. It has reduced because the disease now has a cure. Mmh, would you elaborate? It has reduced because the health workers now come in the villages treating the children giving them the malaria drugs.	I am saying yes they have indeed reduced. The way it has reduced, since we would sometimes have a health talk on its dangers, we learn that to prevent our children from malaria, one, we should take them to the hospital once they fall sick, two, to be taking them to the under five clinic for vaccination, sure.	Sure. As of now nothing is changing, I am just thankful that for the change I see in my children because they have a healthy life.
C23_030	Malawi	0		Yes. I agree with it because in the past, oh! A lot of children used to suffer from malaria and it would rush to the brain, the malaria, but nowadays, with the introduction of the malaria vaccine, aah! Cases of malaria disease are reducing and you do not hear about it that much.	Yes, it is true because since the introduction of the malaria vaccine, oh!, we do not hear that much that over there a child is sick and has fainted, there a child is sick and has fainted due to malaria, no, the malaria that they develop is less severe, just some fever and when you take them to the hospital and be given LA, once they take it, it disappears.	Oh! Very, oh! I am even appreciating because ever since she was born, she has never had malaria.	Yes, she hasn’t had malaria.
C23_031	Malawi	0		I do agree with it. It has reduced because some do not go to the under five clinic.	Yes. Like these children, when they receive malaria vaccine they do not get sick frequently.	Yes. Because the child does not fall sick, that is why I am agreeing with it.
C23_032	Malawi	0		I agree with it. The people have stopped talking about malaria. The children are no longer suffering from malaria frequently, and malaria is the one that is dangerous, I even explained to you that I have had problems with that child of mine, that one used to faint.	Well, I do agree with it. Just like you have said, the malaria disease is not like before, it’s like it does not come severely since they started providing the vaccine, I haven’t heard to say a child of this age from that house has malaria, I haven’t. That is what I am saying that even my child just develops fever and that is all, you see? Even when they test him for malaria, he does not test pos…	Yes, I agree. I have told you that I am having problems with my other two children because of malaria, right?	Ok, I do agree because nowadays he no longer suffers from malaria, I am able to work because it was all about going to the hospital, you go there, you go there, and so now I have taken a break, I have now sat down.
C23_033	Malawi	0		I do agree with it.	Yes. The child stays well. Before it was horrifying. Children would get critically ill. They would faint.	I do agree with it.	I agree.
C23_034	Malawi	0		Yes. I agree with it because the child receives malaria vaccine to prevent diseases so that they don’t get sick frequently.	Yes. I do agree with it because that time the child never used to sleep in a bed net and now she sleeps in a bed net. The child receives malaria vaccine so that s/he should not get sick frequently, because the child needs to sleep in a bed net so that s/he should not suffer from malaria.	I do agree with it. I agree with it because the child is receiving malaria vaccine, to prevent the child from getting sick frequently.They do not frequently suffer from malaria.	Yes. I do agree with it, the child suffers from malaria because she has no bed net, there is no bed net. A lot of children get sick because they have no bed net, the bed nets got stolen and some got worn out.
C23_035	Malawi	1		Yes. I have observed it myself in my household, it has reduced. It has reduced because before we started receiving malaria vaccine, all the children were suffering from malaria frequently, I was struggling with them, and when I started receiving malaria vaccine, with the medicine that they give us at the hospital; some of them do not receive the vaccine and I give them that medicine and since tha…	I do agree with it. I agree with it because in the past we would have a lot of people suffering from malaria than nowadays.That time when some had malaria, they would go to the hospital while unconscious; and would regain consciousness at the hospital after being given malaria injection, but nowadays it does not get to that.	Yes.	Yes. It is true it is less severe. In XX it was not that severe, she just had fever and I took her to the hospital and got tested and was diagnosed with malaria.
C24_036	Malawi	0		I agree with it. Because I have seen it on my child in a way that could think that the child will be diagnosed with malaria but he doesn’t get to be diagnosed.	I do agree with it because that time we could hear from time to time that a child has died after he was rushed to the hospital and was diagnosed with malaria, cerebral malaria. As of now I don’t get to hear that.	I do agree. They have decreased in a way that if they had increased then it could have been this child. But I do protect the kids using mosquito nets and they don’t get to be sick oftenly.	I can answer like that, even though they aren’t severe but its not that they do get sick.
C24_037	Malawi	0		That one I do agree with it. Since the malaria vaccine started, most of the kids nowadays they are not being diagnosed with malaria on the ways that we follow and our kids are protected. When we go to the hospital the results get to be negative.	That is true. Because during the first time when the kids get sick of malaria they could be reffered to liwonde or sometimes to private hospitals. But when this vaccine came, it reduced the severity of this disease and when some kids are found with malaria, they are able to be given LA and once they finish the dosage they get better. It has been weakened.	That’s very true. As of now I cant lie my child doesn’t get to be diagnosed with malaria but back then in the beginning before he got the malaria vaccine, whenever I could go to the hospital the results were positive. But now when I go its just the cough and flu that’s all and they give me the medication for the cough and I return home. He got last month malaria but I didn’t stop using the mosqui…
C24_038	Malawi	0		I agree. Its just that you’re able to see when things are starting and now, things are different when the kids receive the malaria vaccine, they are protected.	Yes. Because we are able to see that they help, these vaccines which we are vaccinating the kids.	Yes I agree with it, in the beginning malaria was quite frequent but nowadays with the vaccine, its not happening anymore.	Yes. It has changed.
C24_039	Malawi	0		I agree. Malaria cases have dropped because of the coming of the malaria vaccine. Yes I'm telling you, the cases have dropped. We used to suffer from malaria, we never used to sleep in mosquito nets too.	I agree.	Yes! I can only explain the way you have said that the malaria cases have indeed decreased because the doctors have been advising and urging us to always sleep in mosquito nets otherwise if we don’t then we will be prone to malaria disease. I: I remember this other time you said one of your children suffered from malaria, right? You are right. Life is good now. I always use mosquito net.	I agree. Because after receiving the malaria vaccine they don’t suffer from malaria frequently.
C24_040	Malawi	0			Yes better these years.	According to me I feel that it has minimized.	Yes they are not severe. To say the truth it just depends with time but currently the disease’s intensity changed. Maybe in the future but at the moment the children aren’t suffering from malaria.
C24_042	Malawi	0		I don’t know on that.	Yes it is less severe.	We haven’t suffered. He hasn’t suffered again from malaria, is it that your taking a good care of the child?
C25_043	Malawi	0
C25_044	Malawi	0
C25_046	Malawi	0
C25_047	Malawi	0
C25_049	Malawi	0
C26_050	Malawi	0		I am agreeing with it. Because as soon as they started administering malaria vaccine, malaria cases are declining and children are less likely to get malaria more often.	I am agreeing with it. It is true because before malaria vaccine was introduced, children were frequently suffer from malaria, but now only few children suffer from malaria, that’s why I am agreeing with this.	I am agreeing with it. Because once the vaccine rolled out, malaria cases declined in my household.	I agree with it. It is true, malaria is not longer dangerous as it was, that’s why I am agreeing with the statement.
C26_051	Malawi	0		Yes. Children are not frequently suffering from malaria in this community from the time vaccine was given.	I am agreeing with it because…the thing is that those who are not given the vaccine, they frequently suffer from malaria.	Yes, I am agreeing with it, just as I already said that this has declined in my household because of the malaria vaccine. Yes, the disease has declined in my household. My children were suffering from malaria two to three times a year. Since the time the vaccine started being administered to our children, the cases of malaria have declined. This vaccine that has been administered to our children …	I agree with it. As I have already said that in the past this disease was a problem in my household, but it has now declined because of the malaria vaccine. So, I can conclude that the disease has declined in my household.
C26_052	Malawi	0		I agree with it. We have seen its effectiveness; my child is not suffering frequently.	It is true. Severity of it has been reduced by the vaccine. It is not as it was before. Other (not vaccinated) children are frequently falling sick.	It is true.	It’s a no to this statement because I only have one child.
C26_053	Malawi	0		I am agreeing with it because it has descreased, the disease has descreased because of the vaccine.	I agree with this because the disease has descrteased because in the past the disease was spreading fast; a lot of children were being hospitalized because of malaria. But now we are seeing the onset of the disease because of this vaccine. Yes, it is decreasing because in the past if today I will go with this one to hospital and a week later, I will also go with another child. It was very hard fo…	I agree with it, because I have seen the impact that has been made by the vaccine, as I have already said that the past and present are different.	I agree with this because even though some children are not vaccinated, but I still see malaria cases and malaria severity are decreasing. When we go with our children to Tengani health facility and they prescribe LA, just after few days the child gets better. This means that treatment is handy, we can’t just keep the child at home without taking her to hospital for medical help. Malaria can not …
C26_054	Malawi	0		I agree. Because it is true the cases have reduced. Maybe after a month a child suffers from malaria, the following got sick again once you go to the clinic it is the same malaria, that’s why now we agree that there is a difference because of the vaccine, now the children are not suffering from malaria as before (Laughing)	Yes, I agree, indeed less severe and those suffering are also less more are tested negative only a few are positive.	Yes, I agree it has indeed reduced since the start of malaria vaccine. They are no longer found positive.	Yes, it is true now malaria is less severe before the roll out of vaccine children were suffering from malaria frequently but since the introduction of this vaccine the disease is less frequent in my house.
C26_055	Malawi	0		I agree. Because the injection protects from malaria, since he started receiving malaria vaccinehe he has not suffered from malaria no.	I agree. Because malaria disease is reducing. Now when a child goes to the clinic for malaria testing, they found him negative because of the injection that is protecting him in his body.	I agree.	I agree. Because it is reducing the rate of the disease. : Ok, tipite kuchiganizo chomaliza, ngakhale ana amnyumba mwanga akumadwala malungo akumakhala ochepa mphamvu kusiyana ndi mmene zimakhalira kale katemera wamalungo asanayambe kuperekedwa, Mugwirizana nacho simugwirizana nacho? I: Ok, let’s look at the last sentence: Though children in my house still suffers from malaria it is less severe t…
C26_056	Malawi	0
C27_057	Malawi	0
C27_058	Malawi	1		I agree. Because I have experienced it, because ever since I stopped going to the under five clinic, my children has been frequently getting sick with malaria.	I agree with it Because at first there were no vaccines, I should just say ever since my child was born she has been receiving vaccines. So I can say that, what you have said that at first there were no vaccines, I have never faced such. But since my child was born she has been vaccinated, that is why I was just quiteand laughing that children might be protected from diseases with vaccines becaus…	I am agreeing because, the time that you came last year, I explained to you that the child was not getting sick with malaria but only cough. But the time I stopped, from that year till now I haven’t gone to the under five clinic, and the child has not been given malaria vaccine. I think the child is getting sick because she didn’t finish the vaccine.	I agree because as I have explained at the beginning that she is not frequently affected by malaria, but I think lately she has been suffering from malaria because I stopped going to the clinic. If I had been continuing going to the under five clinic and maybe she would have finished this vaccine, maybe she would not have been getting sick this much sick
C27_059	Malawi	0		It is true. It is true that malaria has lessened because ever since my child had malaria vaccine, I have never gone with him to the clinic so I am agreeing with that there.	I agree. Children are not getting sick like the way they used to at first, now its better. At first we knew because when a child gets sick it is not like a parent can’t know that her child is suffering from malaria. They know that their children has malaria.	True, I am agreeing with this. I should give you an example, because other children are still getting sick with malaria so i go with them to the clinic, but only this one has never been severely sick. If he got sick was last time he had stomach ache, asthma those are the diseases but not malaria. He has never had malaria and never been too weak.	No, the severity is not lessening, because the way other children are getting sick malaria is not lessening. Yes, that’s how I know that the cases are less severe.
C27_060	Malawi	0		I am agreeing. Because everything right now either an adult or a child for us to get protected we are going to the clinic. We are getting protection from the injection, so if a person does not agree with their children going to receive vaccines, that one does not think well of their children’s health. But about malaria vaccine program it protects a child from malaria and a child is supposed to re…	I agree with it. Why is it that the severity is lesser, because we are receiving medicine, we are receiving vaccines. Yes, malaria is still there but we have protection. That’s why I am agreeing with it that yes we are still getting malaria but the protection that we are being given against malaria, we can get healed because we are going to the hospital	I agree. Ever since we started going to the clinic to receive medicine after we receive that, we found out that the severity is also lessening.so I am agreeing with it. The severity is lessening because we are going to the hospital. Yes, I am witnessing a change in my house there is a decrease in malaria because for example, the example I want to give is that one that when I have seen that she ha…	I agree. I am agreeing with it because I can’t lie every human get sick, but what I am also agreeing to is that there are less cases of diseases in my house but the disease have cure. The cure is that one when a child looks sick we should take her to the clinic quickly. So when we take her to the clinic it does not mean that the child wants medicine but better the medicine should be Rha and shoul…
C27_061	Malawi	0		It’s true, I agree. Because we can witness on our own that malaria cases have lessened because at the hospital at first a lot of people would go there and most people had malaria, people were receiving La. so we Knew that a lot of people were going because of malaria, but now ddue to the introduction of the vaccine the cases have lessened. It is different because my child has not been frequently …	Aaah in the past the cases of malaria were much severe, because we had less protection, even the medicine we would go to look for them at the clinic but people were getting sick frequently. But now after the health worker fixed and had a solution we can even notice it as we go to the clinic that people usually have coughs, flue and few people are being diagnosed with malaria and maybe they are al…	So because at first these children would get sick frequently and it was too much, but I can say that as we are sleeping with some and other sleep in a net. But malaria cases has lessened, so sometimes they might get sick, if one gets sick that means two or three will also get sick. Now I can say it is better because most of the times they are healthy. Like the time I was talking about that I went…	I agree with that because I have witnessed that there is a difference because the older ones were getting sick frequently but now it stopped. No the one who received the vaccine is not, but also he has sibblings who are older than him, they are the ones who get sick but if they are getting it is not as severe as it used to be in the past. They get sick but not as frequent sometimes they have mala…
C27_062	Malawi	0		I am agreeing with it that the case of malaria have lessened unlike there were before, meaning that I am agreeing with it. The example is that when a child is born and is given the jab that means when we go to the clinic and the child receive the vaccine it helps in the child’s body until there are active and there are not getting sick. That means that there everything is well, this means the pro…	I agree because at first the disease was more severe and we were losing a lot of children due to this disease children were collapising and we were not happy with it. But since the introduction of the vaccine and people wanting to stop the disease through the vaccine now everything is well. The vaccine was introduced so that people should not lose their children and people like it.	It is alright because there is no child of mine who is sick they are all well.	The vaccine is effective and there are no problems. About malaria yes, how it was in the past is different from now. At first there were a lot of malaria cases, as of now we have few cases of malaria because of malaria vaccine we have less malaria cases in our household. It is better because at first the disease was more severe and there were a lot of cases and a lot of people were not happy with…
C27_063	Malawi	0		I am agreeing with it. I no longer see a lot of children going to the clinic because of malaria.	Yes. I am agreeing with it because at first a lot of people here were going to the hospital and when they go there we would hear that a child has fever or is shaking. I see now that has lessen because of this vaccine that has been introduced to prtect the children.	I am agreeing with it because my children are healthy and they are not having fever or are getting weak. I see that they are happy	Yes, because when everything is being introduced in the community it protects. I am agreeing because with the introduction of the vaccine everyone is being protected or apart from my children.

## Sheet: 0 dose case summaries
#	ID	Description
Child received 0 doses
44	G_C2_006	R1 – PCG is aware of the risk of malaria and has personal experience with severe episode in one of her children. She is confused about RTS,S – doesn’t understand what it is for and seems unaware of the introduction status: “For that one [RTS,S], is it coming or is it already here?” Her husband questions the value of so many vaccines and she described a negative interaction with HW.
		R2 – In R2 the PCG describes initially being concerned by the rumors she heard, which made her reluctant, but her attitudes about RTS,S have since changed. She’s noticed many fewer children at the hospital suffering from malaria, while her own RTS,S-eligible child has had malaria multiple times. She expresses more trust in the health system compared to R1. The PCG believe her child received RTS,S…
		R3 – The PCG again suggests that her child received RTS,S and reiterates that the early rumors have not been borne out, noting that the the kids who got it are 'walking around here." She continues to be under-informed about RTS,s doses and schedule.
45	G_C2_007	R1 – The PCG is well informed about child health services. She has a lot of trust in the “old” vaccines but “not this new one.” She seems suspicious of the phased introduction and has, without looking for them, run into a lot of social media posts about RTS,S,S being tested in Africans, causing her to hesitate initial uptake.
		R2 – She is clear about the role of early rumors in causing her to refuse the initial doses. A health worker herself, she has since observed substantial decreases in positive malaria tests and has also noticed declines in child hospitalization due to malaria. In R2 she explains that it was her husband was the one who first told her that RTS,S was not good, but she now knows they were untrue and i…
		R3 – The PCG again explains she was persuaded by early rumors about RTS,S – particularly those on WhatsApp – and explains that her husband’s concerns accentuated her own. Privy to health service data show declines in malaria, she now regrets not taking the child for initial doses.
46	G_C5_006	R1 – Confident in the benefits of child health services and vaccines, but she has had negative experiences with AEFIs in her own children and says that her sister’s child died after receiving a bad injection. After one of her children cried all night with a swollen leg after being vaccinated, the PCG’s husband said no more vaccines, though she does sometimes take the child without her husband’s k…
		R2 –The child has not received any RTS,S doses due to her husband’s refusal, which did not change despite the nurse talking with him. In both R1 and R2 the PCG says the child’s health card was confiscated because of the RTS,S refusal.
		R3 – When she tried to get the child vaccinated with RTS,S it was too late (she has also traveled).
47	K_C11_004	R1 – Generally positive about child health services and vaccines but very fearful of side effects, recounting multiple past incidents. This is a recurrent theme and has deterred her from returning for vaccination. She has not heard of RTS,S.
		R2 – Since R1 the PCG has heard many positive things about RTS,S and expresses trust in the system, vaccines and RTS,S. Despite this trust, past experiences with AEFIs causes the PCG to hesitate on RTS,S, fearing that it could "worsen the situation." She thus delayed taking the child for RTS,S. She is also confused about RTS,S eligibility, doses, and the schedule but says she is planning on takin…
		R3 – In R3 the PCG says the nurses have done their jobs but that she was too busy with other commitments to take the child for RTS,S, and she seems reluctant to do so. The child developed an abscess after receiving penta 2 and show no additional vaccines since then. Despite this incident she emphasizes that it was “other commitments” that interfered with the vaccination visits.
48	K_C11_005	R1 – PCG expresses trust in vaccines overall, so much so that she would defy her husband if he refused. But she describes a HW strike and having received limited information about it.
		R2 – She expresses positive sentiments about vaccination and RTS,S and emphasizes that her child would have received it if it had been available. The PCG says she tried three times to access the vaccine and was told that they didn't have it. The child has also not received penta and the caregiver also says this is due to a stockout. In the course of the interview she indicates her interest in get…
		R3 – The PCG reiterates her descriptions of trying to get the child vaccines but being turned about due to HW strikes and stockouts. She also repeats her impression of HWs’ bad attitudes and misinformation. The last time she went she says she was told they (health services) would bring it to the community, another reason she stopped trying to go for it herself.
49	K_C14_004	R1 – The PCG trusts health services and vaccines and is interested in RTS,S given past malaria incidents in her children. But she has little information about RTS,S, including an apparent lack of understanding that it is being provided in MOH facilities.
		R2 – She says she tried to get the child vaccinated with RTS,S but there was no vaccine. The child is one year’s old and she thinks if may be too late. She’s heard other mothers praise RTS,S, which has motivated her to ensure her younger child receives it. In addition to apparent access issues, the PCGr still has limited understanding of the eligibility, schedule, and protection provided by RTS,S.
		R3 – She again explains how she tried to get her child vaccinated with RTS,S but was met with repeated stockouts and strikes. By the time these were resolved, her child was too old. She has take a younger child for initial RTS,S doses.
50	K_C18_004	R1 – PCG uses some child health services and learned about RTS,S during at a child health clinic, though she does not seem to have any details, even when probed. In a vague kind of way she expresses general trust in vaccines.
		R2 – This PCG has become motivated for her child to receive RTS,S and at one point she indicates that she believes her child had received RTS,S doses. Surprised to learn that the child health card did not show any doses, she asks: “Given that the book says she hasn't received the malaria vaccine, where can I go to get it?" Despite her motivation, the PCG is generally confused about eligibility an…
		R3 – Her child has never received any dose of the malaria vaccine, apparently because the facility that she goes to is not providing is located in a non-vaccinating sub county, which is closer to her community. She says she would take her child if available because she believes it is helping to prevent malaria.
51	M_C20_013	R1 – This young woman seems generally trusting of vaccines and child health services and does not seem to have been exposed to negative information about RTS,S. She is not married but gets some support from her parents. She does not have accurate information about RTS,S eligibility, nor did her child receive D1 when s/he became eligible.
		R2 – The PCG remains under-informed about RTS,S, asking multiple times in the course of the interview about its "meaning" for children and what disease it's for. Though she seems committed to getting the child vaccinated out of habit / obedience, she is disturbed by the child receiving injections, especially at once. She says the child received four at once at the last visit causing fever and pro…
		(The child health book was lost, but the PCG believes child received RTS,S doses.)
		R3 – transcript unavailable
52	M_C23_032	R1 – The PCG understands that vaccines protect children's health and apparently utilizes some services. She also has heard of RTS,S. She complains a lot at the start of the interview about "favoritism" and lack of attention to health service needs (specifically drugs) at rural facilities. Later in the interview she also complains about health providers arriving late and being rude (making her won…
		R2 – She again evinces a trust in vaccines broadly, saying they benefit child health and she also seems to take her child to routine child health care. She describes more quality of care issues in R2 but does not seem to have RTS,S hesitancy.
		R3 – The PCG believes RTS,S has reduced malaria and prevented it in her child. Although the card shows 0 doses, the PCG believes the child received 2 doses and claims that they have helped prevent malaria in the child. She, however, is uncertain about how many doses the child was supposed to receive and only displays a vague understanding of the RTSS schedule and doses.
53	M_C25_046	R1 – The PCG exhibits some trust in vaccines, saying that she takes her child and is intending to go for RTS,S. Her trust seems compliance based, with a week understanding of the vaccination system overall, but an attitude of "this is what you do."
		R2 – The mother is very enthusiastic about RTS,S; she says multiple times that it is good and she appreciates the vaccine because of the impact it has had on malaria. She emphasizes her trust in the health system and providers and says she regularly attends under-5 clinics.
		R3 – At R3 the PCG remains under-informed about RTS,S schedule and number doses, but she says the child received one dose and that no sticker shows in the child health book because these came out late, after they started administering the initial doses.
54	M_C25_047	R1 – The PCG perceives the seriousness of malaria, seems up on vaccines and child health, and is trusting and enthusiastic about RTS,S, explaining that not accepting vaccines as "dangerous." She further indicates that her husband reviews the child's health passport and reminds her about vaccination visits. She believes that the child had already received 3 RTS,S doses by the time of R1 interviews…
		R2 – Since R1 the child has been sick with malaria. The PCG attributes this to not using bed nets (“they were torn”). She PCG seems quite shy, and still does not seem to have a lot of details about RTS,S doses, schedule, and partial protection. At the end of the interview her final question is: "How many vaccines does he have left?" The interviewer probes -- the PCG says "they don't tell us anymo…
		R3 – Although her card shows 0 RTS,S doses received, the PCG is able to relay a lot of detail about at least one RTS,S dose receipt and that clinical encounter, though she remains under-informed about RTS,S doses and schedule: “He received the vaccine but I do not know where they wrote it. . . . He [HW] said . . . the vaccine is for malaria but it does not mean he will never suffer from malaria a…
Really nice to be able to read these excerpts.

## Sheet: 1 and 2 dose case sumaries
#	ID	Description
Child received 2 doses
35	G_C2_004	R1 – PCG is trustful of child health services but does not seem to be very informed about vaccinations. Although she's heard about RTS,S she asks: "what it is for?," further indicating that she’s heard rumors that it causes infertility, intended to reduce African populations.
		R2 – Fears influenced by rumors have intensified since R1. Additionally, the PCG has service quality complaints and believes RTS,S caused diarrhea in her child. She says she stopped going to under-5 services and does not plan on completing RTS,S doses.
		R3 – Despite exposure to early rumors, the PCG was persuaded to accept RTS,S based on observed benefits in the RTS,S-eligible child compared to another, sickly child who has not received RTS,S. While overcoming rumors, she does not seem to be strongly engaged with child health services and was unaware of when the RTS,S doses were given.
36	G_C9_001	R1 – Expresses strong trust in vaccines, child health services, and HW, describing positive clinical encounters. The PCG seems to have grasped many details about RTS,S (eligibility, 4-dose schedule, partial protection) and seems motivated to take her child for the doses. Her religious faith supports her health seeking behaviors and appears to provide resilience against RTS,S rumors she's heard.
		R2 – Despite the child having malaria since R1, she believes RTS,S has reduced cases in the community and remains motivated by the promise of less severe disease. Further, none of the rumors have come to pass.
		R3 – Rumors persist, which initially caused her some concern, but the absence of unusual AEFIs and her trust in the system continues to outweigh these. Despite her apparent commitment, she missed doses due to being out of town.
37	K_C12_007	R1 – While expressing general trust in vaccines, she is under-informed about RTS,S. Stemming from perceived AEFIs and concerns about the child receiving too many vaccines at once, she’s missed other vaccine visits and doses in the past. Additionally, she describes a negative exchanges (“quarreling”) with a HW. Despite encouragement, she does not seem inclined to take the child for RTS,S.
		R2 – Her child has had malaria since the last interview; this experience caused her to want to take the child for vaccination now. She describes trying twice to get her child vaccinated with RTS,S: once showing up late to vaccination services and then service cancellation due to HW strike. The PCG has only a vague understanding of RTS,S eligibility and schedule and has questions about level and d…
		R3 – Despite her own early hesitancy, the PCG believes the vaccine has reduced malaria in the community (her own observations and what other mothers whose children received RTS,S have told her). She explains that she was not initially aware of RTS,S and again describes various access issues: HW strike, distance from and difficulty reaching the facility.
38	K_C17_003	R1 – Describing HW as “second to God” in healing children, she expresses strong general trust in the system.
		R2 – The PCG RTS,S has reduced malaria in the community and says her youngest child no longer has severe malaria. She dismisses rumors about RTS,S but seems to be complacent, explaining that after dose 2 “I have become a truant, and I was wondering whether he can still receive the vaccine now or it is too late. I thought he passed the date.”
		R3 – The PCG speaks highly of the RTS,S. While describing various personal situations (child burned, so missed routine visits), HW strikes, and and negative clinical encounters (being yelled at), it is unclear what role these issues played versus complacency described in R2.
39	M_C19_004	R1 – The PCG her children for vaccination and heard about RTS,S on the radio and at weighing day. She trusts new vaccines and HWs, but her husband belongs to a church that prohibits use of professional medical care, including vaccination. He does not interfere with her taking the child to vaccination and she says she has not adopted his religion "Because I believe in hospitals so much."
		R2 – Her child suffered from malaria that she believes is due to inconsistent bed net use. The PCG says she and others in the community are noticing a reduction in malaria cases. It appears that she missed dose 3, mentioning that she may have forgotten.
		R3 – While she believes initial RTS,S doses are preventing malaria in her child, she did not take the child for additional doses out of fear that the her church would find out and that she would be “suspended,” and also mentioning her own complacency.
40	M_C27_058	R1 – Expresses trust in child health and vaccination services, but is concerned about the the number of vaccines now given and the pain it causes the child. She has skipped vaccination visits in the past.
		R2 – The PCG indicates trust in RTS,S but does not seem overly motivated. The child missed dose 3 when she was away farming. Under-5 clinics were suspended due to COVID once she returned.
		R3 – Adding to explanations from prior rounds, the PCG says: "I just chose to stop going to under-5 clinic at the second dose. I was just lazy [complacent] for my child to get another another jab, so I stopped there." Her child, however, has since suffered from malaria and wonders if this could have been avoided if she’d finished the RTS,S doses. To rectify the situation, she says she may try to …
41	M_C27_060	R1 – Although she’s had mixed experiences with HWs ("humans have different hearts"), the PCG had high trust in RTS,S because she learned about it at the under-5 clinic and door-to-door announcements from the local health committee. Her husband supports child vaccination and specifically encouraged her to take the child for RTS,S.
		R2 – Despite high trust in child health and vaccination services, the child has missed other vaccination visits. Her work schedule seems to interfere, and this has been complicated by COVID interruptions. She believes RTS,S has led to malaria declines in her community.
		R3 – The PCG again mentions the impact of RTS,S on malaria “and a lot of diseases.” Though apparently committed to completing the doses and indicates an understanding of the four dose schedule, she is uncertain about how many doses her child has received. Relying on family members to take the child for vaccination visits when she is unavailable [busy with farming], she explains: “I’m sometimes no…
42	M_C27_063	R1 – Multiple times the PCG expresses concerns about the child receiving multiple injections in one visit and says should would have “stayed at home” had she known in advance. She also has basic questions about RTS,S – not apparently understanding what it is for.
		R2 – The PCG displays a lot of trust in RTS,S noting that it is keeping her child healthy and she also speaks favorably of providers. She’s had several personal challenges that have interfered with taking the child for vaccination – domestic conflict, house burned down. She again expresses concerns about the number of injections and asks why RTS,S has been brought now.
		R3 – She praises RTS,S in R3 noting fewer malaria cases at the clinic and further believing that the vaccine “protects the child from a lot of things." She is aware that the child has only received two doses describes more personal issues that have interfered with taking the child for vaccination (father sick and died, niece in her care sick, house burned down). While this does not seem to have i…
Child received 1 dose
43	K_C16_006	R1 – She has experience with severe malaria with her children, including a 5-day hospital stay for the RTS,S-eligible child and describes malaria as “the most serious one [disease]” affecting her household. She seems keen on taking her child for the vaccine. However, she has “forgotten” vaccine visits in the past and normally stops at 9 months.
		R2 – The caregiver has missed weighing days and forgets to consult the child health book to plan for vaccination visits.
		R3 – She says she missed doses because she was just complacent. She also has little awareness about and says she has never been reminded of the dose schedule. Based on prior experience, she’s afraid of being scolded if she takes the child in late.

## Sheet: 3 dose case summaries
#	ID	Description
Child received 3 RTS,S doses
1	G_C4_004	R1 – Routinely takes children for weighing and vaccination; strong trust in system.
		R2 – Trust in RTS,S grows RTS,S and supported by husband.
		R3 – Traveling when dose 4 was due and intends to take the child to receive it.
2	G_C5_004	R1 – Aware of RTS,S early on, encouraged by her aunt to take the child.
		R2 – Confidence in RTS,S grows, despite rumors she’s heard; seeks and satisfied with clarification from nurse.
		R3 – Unaware of dose 4 and believes the child has been fully vaccinated. Enlighted by the interview, says she will now take the child, but has a question about where the vaccine is being delivered, "just here or the whole world.”
3	G_C6_004	R1 – Trusts system and nurses, but exposed to rumors and has complaints about nurse attitudes. Neighbor persuades her to take child for early doses.
		R2 – Perceives RTS,S benefit in her child, but has concerns about persistent fears of AEFIs she hears from other mothers.
		R3 – Continues to praise RTS,S and is aware of four doses, but missed the last visit while traveling. The PCG also indicates her concern about COVID infection, but explains that the main issue is that she has moved to a different community that is farther away from the facility that provides RTS,S, making it difficult to complete the visit. She clarifies: “The truth is, I don’t plan taking her fo…
4	G_C6_005	R1 – Trusts in system and vaccines, and not overly concerned about RTS,S AEFIs, despite a negative past experience.
		R2 – Specific trust in RTS,S grows and she sees that “nothing bad has happened” from the injections. However, she may be overly reliant on HUS interviewer to establish trust in RTS,S.
		R3 – Was aware of four doses but missed last visit while travelling, adding: “I think the 3 doses are protecting her because she has never been sick of malaria since she was introduced to the malaria vaccine.”
5	K_C10_006	R1 – Expresses some trust in the system but has limited information on RTS,S, specifically questioning its purpose.
		R2 – More informed about RTS,S as HW answered her specific questions. She indicates trust in vaccines with historical reference to measles and polio and believes RTS,S too is beneficial.
		R3 – Perceives RTS,S has benefited the community and her own children and mentions a specific, imminent date for her child to receive 4th dose.
6	K_C13_002	R1 – Child has had repeated malaria episodes, one severe. Is well informed about RTS,S essentials and expresses strong trust in the system, vaccines, and vaccine science, “they have done a lot of research.” While exposed to rumors, seems unconcerned.
		R2 – Since initial doses, child had another diagnosed malaria incident which she perceives as less severe due to RTS,S. Again indicates strong trust in vaccines generally. At recent vaccination visit, HW reminded her of 4th dose.
		R3 – Continues to express strong trust in RTS,S and awareness of 4th dose, but explains she missed dose 4 because “I was pregnant and very tired.”
7	K_C13_004	R1 – Child had been affected by malaria “so many times.” Expresses strong trust in the system/HW and vaccines, saying she has no worries and has never had a challenge.
		R2 – Despite another malaria incident, she indicates trust in RTS,S (including that it “makes the child smarter”), but seems to be confused about RTS,S doses.
		R3 – Believes RTS,S has reduced malaria frequency and severity and improves children’s intelligence. It seemed to be in the HUS interview that the PCG understood that her child had not received dose4, apparently because the child was being treated for malaria. She lacked clear instruction of what to do after the infection cleared, but in the course of the interview she clearly expressed that it w…
8	K_C14_007	R1 – Notes impact of malaria in the community and her household. Illustrates strong trust in vaccines and specific agency to get her questions answered about RTS,S.
		R2 – Reiterates trust in the system, intentions of government, and in vaccines, mentioning that they have been well researched.
		R3 – Continues to express general trust in vaccines and more in RTS,S specifically, perceiving its benefits. Though intending her child to receive all four doses, HW strikes and vaccine stock-outs prevented this. These also threatened dose 3, but she went out of her way, going to another facility, to ensure the child received the third dose.
9	K_C15_003R	R1 – enrolled at R2
		R2 – The child’s grandmother, this PCG has strong trust in vaccines noting their impact on child health historically. This strong trust seems to be transferred to RTS,S, which she believes has reduced frequency of malaria in her community. She does not, however, understand RTS,S protection or the delivery schedule .
		R3 – Continues to praise RTS,S, but is under-informed about the 4th dose (from past experience she know about fewer doses). The dose confusion was compounded by a service interruption due to the HW strike when they were told to take the child to a private facility, which she says was out of vaccine stock. Being elderly, the PCG has struggled (tired) to take the toddler for the 4th dose herself, b…
10	K_C16_003	R1 – Without specificity, PCG expresses general trust in child health services and vaccination, though she has heard rumors of vaccines handicapping children.
		R2 – not interviewed
		R3 – She does not seem to be aware of how many RTS,S doses the child has received and, now with a new baby, did not take the child for dose 4, saying “I knew that I was supposed to take her, but I was kind of tired.”
11	K_C16_004	R1 – Her children are frequently and severely (hospitalizations) affected by malaria, including three episodes in the RTS,S-eligible child. Although pleased to learn about a malaria vaccine, she is concerned about risks from “too many vaccines” and qualifies enthusiasm for new ones, "you can't be excited about a new vaccine without knowing what it is for.”
		R2 – Trust in RTS,S is elevated by a conversation she had with a trusted health professional and by the fact that her child has not had malaria since receiving initial doses. She says she’s committed to completing all four doses.
		R3 – Despite continued rumors, the PCG believes RTS,S has benefited her child. The child was sick and being treated with antibiotics so was not given the 4th dose at that visit.
12	K_C17_006	R1 – Believes in effectiveness of vaccine broadly and dismisses those who spread rumors as “uneducated.”
		R2 – Specific trust in RTS,S emerges, linked both to absence of serious AEFIs and to her perception that malaria cases have declined since the vaccine’s introduction. The PCG mentions service-side problems, most notably stock-outs.
		R3 – She expresses her intent to take the child for all four doses and explains that dose 3 was given late because she was travelling.
13	K_C17_007	R1 – Trusts in vaccines generally, referencing benefits historically; though she has doubts about specific providers (e.g., “trainees”), she seems also to broadly trust the system and HWs.
		R2: Specific trust in RTS,S emerges as she believes that it has led to malaria declines in her community.
		R3 – Expresses similar positive sentiments as in prior interviews, but does not know how many RTS,S doses her child has received. Additionally, when she took him for the 24-month (4th) dose, there was a HW strike and she has yet to return even though the strike ended. Perhaps due to interviewer probing, she says she’ll take the child “this Wednesday.”
14	K_C18_002	R1 – Believes vaccines prevent disease and has no concerns about them, including new ones. Dismisses RTS,S rumors and community chatter about risk of too many vaccines as “poor information.”
		R2 – Emphasizes multiple times that RTS,S has benefitted the community and continues to dismiss rumors and fears.
		R3 – Attributes absence of malaria in her child to RTS,S, but did not go for dose 4, explaining: "They told me but then there was a health worker strike [in December and HWs came back in January] and later I also developed some laziness and did not bring him back . . . I did remember but truly speaking, I do not know what became of me."
15	K_ C18_005	R1 – Child has suffered from malaria and PCG indicates she would accept RTS,S, adding "I always do what the government says . . . because it can't be a bad thing." Trusts in vaccines generally, attributing absence of diseases like polio and "even those small other ones" to child vaccination. However, she’s missed vaccination visits in the past and has been exposed to RTS,S rumors, which she says …
		R2 – Observing change in her child since receiving RTS,S, she believes “this new malaria vaccine . . . is helping," although understanding of partial protection is limited.
		R3 – Strong trust in RTS,S, indicating that it is her responsibility to take the child. Mentions health worker strike, but it is not clear if this was a barrier to the dose 4 visit.
16	K_C18_007	R1 – Seems generally to know about the 24-month RTS,S dose schedule. She mentions variable provider skills, specifically noting some cause the child a lot of pain when administering injectables.
		R2 – Strongly values RTSS, observing fewer malaria cases at clinics and comparing incidents in her vaccinated and unvaccinated children. (An incident of malaria in her child, combined with encouragement from the HUS interview, prompted the PCG to seek the vaccine for her child.) PCG seems committed to taking child for dose 4.
		R3 – Says all of her children have been plagued with malaria, except for the one who received RTS,S. Attributing this difference to the vaccine, she adds: "I am remaining with one. I have been lazy, but I am determined, and I will go for it."
17	M_C20_009	R1 – Repeatedly expresses trust in providers for child healthcare has heard about RTS,S and knows that her child is eligible (next month).
		R2 – Specific information about RTS,S seems weak (unclear from the interview).
		R3 – She is confused about the number of RTS,S doses, saying she was expecting her child to receive seven RTS,S doses and believes the child had received four already (the child health cared indicated three doses received). Also explains that delivery schedule changes due to COVID interfered with dose completion, becoming discouraged by getting turned away.
18	M_C20_010	R1 – Primarily relies on the headman’s wife for information. Her knowledge about RTS,S is weak.
		R2 – Expresses general trust in HW, saying “they know what it good.” She has still not received information about RTS,S.
		R3 – PCG is confused about the number of RTS,S doses needed and how many her child has received.
19	M_C20_012	R1 – Seems generally trusting of the health system, but describes a negative clinical encounter in the past (non-vaccine related) that caused her to resort to the traditional sector for care. Has heard rumors about RTS,S, but believes that government would not allow a harmful vaccine to be administered to children.
		R2 – The child has had malaria since receiving initial doses, but she attributes this to lack of bed net use and she perceives malaria has reduced since RTS,S introduction. Although her child did not have an AEFI after receiving RTS,S doses, she notes that others have, though she is not worried and is committed to taking the child for dose 4.
		R3 – Explains that she maybe “forgot” creating a long delay to receive dose 3. She believes the child received all four doses, which is not indicated in child health book, and says the provider confirmed it was the last dose.
20	M_C20_014	R1 – Though trustful of the system and child health services, she’s missed past visit due to lack of money, and suggests that mothers should get gifts (e.g., soap) to better prepare for the visit. She has no questions about RTS,S, but also seems to have little specific information about it and, more generally, seems to have limited knowledge about vaccinations. Describes avoiding being “scolded” …
		R2 – Perhaps referring to prior episodes of perceived malaria in the child, the PCG says the child has had it three times since last HUS interview. The child had a bad injection at dose 1 and no problems in doses 2 and 3.
		R3 – Explaining she was reminded about the visit through radio announcements, she believes her child received 4 doses, adding: "I don’t know where they were documenting, because we just take them . . . [last time] they said the child had finished.
21	M_C21_015	R1 – Vague expression of trust. Has missed weighing days due to poverty and absence of gifts to motivate mothers.
		R2 – Specific trust in RTS,S emerges, primarily due to perception that malaria has decreased in her community and in her children.
		R3 – Aware that child should receive four doses and has only received three, explaining that she had an extended illness requiring her to be away. Her mother was taking care of the child, but she was too busy with household demands to take the child for dose 4.
22	M_C22_028	R1 – Believes vaccines “weaken diseases” and is supported by her husband to take the child. Perceives malaria as a serious health problem and is enthusiastic about RTS,S. While others are concerned about “too many vaccines,” she has none. Often late for group education on weighing day, her primary source of health information is her grandmother.
		R2 – Describes general improvement in the child's health since initial RTS,S doses and says the 4th dose "has stayed in my heart" because the child has not suffered from malaria since receiving RTS,S.
		R3 – PCG was aware all prior RTS,S doses and the timing for dose 4: "When the child clocks 2 years and 3 months." (The child is now 2 years 5 months.) Unaware of a scheduling change made by the clinic, she was turned away when she took the child for dose 4. Pressed a bit by the interviewer, she says she’ll take the child to receive dose 4.
23	M_C23_029	R1 – While expressing trust in the health system, the PCG has limited understanding of RTS,S and queries the interviewer, e.g.: "What is it doing in the child's body."
		R2 – Continues to be under-informed about RTS,S and to express generalized trust in the health system and providers, explaining she just gives the child to them to deliver care, without question.
		R3 – PCG described no plans to seek dose 4 and has limited awareness about the doses received or needed: ". . . as parents, we do not count how many doses of malaria vaccine s/he has been given today, or anything. No, once we give birth to a child we leave them in the hands of the health providers. Anything to do with the health of a child is to be done by them."
24	M_C23_030	R1 – The PCG has questions about the "meaning" of vaccines but does not ask because there are too many people on weighing day. Exposed to rumors and misinformation about RTS,S and she says people in her community have unanswered questions about RTS,S and concerns about side effects.
		R2 – Confidence in RTS,S increased, substantially as she believes it has reduced malaria. She indicates her intent to take the child for all doses.
		R3 – Aware that the child should receive four doses, she indicates that she just takes the child to under-5 clinics and assumes it was being done.
25	M_C23_031	R1 – Perceives malaria as serious health problem. Admitting she doesn't follow all the information given at health talks she emphasizes: "I just know the injections are there to fight this and that.” Sometimes "regretting" that she doesn't know some things, she suggests (three times) that “since we forget to ask, it's best if they [HWs] just give us the answers rather than wait for our questions.…
		R2 – Believes RTS,S has reduced malaria in her community, but she has received nearly no specific information and it.
		R3 – Continues to express general trust in the system, vaccines, and RTS,S, but still has limited understanding of RTS,S specifics. She says she expected the child to receive three doses, which seems to be associated with her loosely tracking the first three doses – noticing stickers placed in the child health card. Adherence to RTS,S schedule seems linked to PCG compliance with routine under-5 c…
26	M_C23_033	R1 – Vague expression of trust in the system and vaccines and says she does not ask questions about them. Although it is unclear from the interview, the PCG does not appear to know many details about RTS,S.
		R2 – Believes malaria has decreased in her community since the introduction of RTS,S.
		R3 – Lack of knowledge about RTS,S continues, illustrated by PCG’s expectation that the child should receive two doses and surprise to learn (from the interview) that the child had been give three doses according to the child health card. Overall, the PCG was not fully informed about RTS,S doses and seems to have received doses 1-3 by complying with routine under-5 visits.
27	M_C24_038	R1 – Evokes general trust in the health system and vaccines. She has heard about "a new vaccine," but was unaware of any details or what it was for.
		R2 – Though the child had malaria since receiving initial doses (which attributes to not using a bed net), the PCG believes that RTS,S has reduced malaria in the community. She explains that her child being sick with malaria prompted/reminded her to go for the vaccine.
		R3 – The PCG remains under-informed about RTS,S-specifics and relies on routine under-5 services: “I don’t know how many [doses] he will receive. We don’t ask [or] count. . .We only care about the child being vaccinated, and when they tell us that our child has finished the doses, we end there.”
28	M_C24_039	R1 – Describes a traumatic experience losing a child to malaria after following her family’s advice to resort to a traditional healer. She now relies on professional care and has high trust in vaccines, making reference to decline in measle due to vaccination. She dismisses rumors and concerns she hears about as “ignorant.” Despite this trust, she has limited understanding of RTS,S.
		R2 – She attributes absence of malaria in her child to RTS,S and expresses committed to finishing the schedule. However, she remains under-informed about RTS,S doses and schedule.
		R3 – PCG indicates she is informed by HWs when to bring the child for vaccination and that she complies accordingly. She is aware that the child "is remaining with one" dose and says that he is scheduled to get it “next Wednesday.”
28	M_C24_040	R1 – Unclear but seems to express trust in system and vaccines.
		R2 – Attributes absence of malaria – which she describes as being severe – and more generalized health in her child to RTS,S. The PCG also notes fewer cases in the community. In expressing her gratitude for RTS,S she explains that had an older child who died of malaria. However, she has incomplete understanding of RTS,S – including what diseases it prevents – and mentions that mothers are tired o…
		R3 – By R3 the PCG is aware that the child needs dose 4 and has received reminders, but when she took the child for this dose services had been canceled due to COVID and were told to come back: “He always receives [vaccination] in good time. Only one [malaria dose] is remaining but when I went to the hospital I was told to come again next month, however I have been busy with planting season, so I…
30	M_C25_044	R1 – Expresses generalized trust in “the government,” health services and vaccines, but has been exposed to rumors and seems slightly concerned about a new vaccine.
		R2 – Noting her child’s health and that rumors have subsided, the PCG indicates a commitment to completing RTS,S doses. Nevertheless, she wonders why RTS,S has come out when bed nets are already available to prevent malaria.
		R3 – Strongly enthusiastic about RTS,S describing how mothers have seen the difference in their children since it was introduced. HWs have clearly promoted the vaccine, and she believes the child has received four doses, emphasizing that HWs confirmed the child had finished all doses.
31	M_C25_049	R1 – Not available
		R2 – Child has not had malaria, which she attributes to "the vaccine is working in the body" in contrasts to other children who have suffered from malaria. The PCG under-informed about RTS,S details but she is committed to completing the doses and counts on reminders from other mothers and the community HW.
		R3 – PCG seems unaware that the child has not received the final dose and explains that she has missed under-5 clinics because of personal life demands.
32	M_C26_053	R1 – Indicates generalized trust in the system but wonders why mothers are “being followed in their houses” (referring to research assistants) in relation to this new vaccine.
		R2 – PCG expresses stronger trust in the system and specifically in RTS,S, crediting the infrequent malaria in her child to the vaccine and noting greater trust in the vaccine among other mothers. She’s happy with the services and motivated to take the child for dose 4.
		R3 – She reemphasizes her trust in RTS,S and its benefits and believes her child received dose 4, saying: “But they told me that once my child is 22 months old, she will receive the 4th dose. I thought she completed all the doses. . . . She got an injection a few months ago. I believe they forgot to document it.” The PCG is informed about the doses and recounts details about the 4th dose visit sh…
33	M_C27_061	R1 – Clearly trustful of child health services and vaccines but the PCG is confused about RTS,S introduction, repeatedly referring to the "owners of the vaccine" coming to answer questions and following up with home visits. Though seemingly not overly concerned, she wants to know why only children born in November are getting the vaccine, further asking: “Why has this vaccine come about?”
		R2 – Reiterates positive sentiments about vaccines and RTS,S, noting that diseases are “going away” because of them. Husband is supportive, inquiring if the child has been jabbed yet. She confirms that HWs “know best” and “cannot do something bad,” countering rumors she’s heard about RTS,S.
		R3 – Aware of the dose 4 visit and says she took the child specifically to receive it, telling the HWs: “I want him to finish all the doses of malaria vaccine because we were told that he needs to finish all the doses.” She goes on to describes in detail how she sought dose 4 and was initially turned away during COVID restrictions as HWs were attending only to newborns. “It’s like we were on paus…
34	M_C27_062	R1 – Believes vaccines are good for children, but indicates concern about the number of injections the child receives at once. She sometimes misses weighing days due to lack of time. Says people in the community wonder why RTS,S “is coming now.”
		R2 – The PCG seems to have little information about RTS,S but the child is receiving doses at routine under-5 clinics.
		R3 – Despite apparent information gaps in prior interviews, in R3 the PCG says she knew when the child received all RTS,S doses and that she explicitly asked for dose 4: “I told the doctor that my child had not received his last dose . . . so they jabbed him and just forgot to write down because on that day there were a lot of people and they were fast because there was Corona. After the jab they…
Very interesting finding, supports the statement you made about family enabling.
Here is the point about a supportive husband, but seems most important is to not have a husband who forbids vaccinating. Otherwise husband or other family member seems important enabler

## Sheet: Malawi profile, vax history
PCG_ID	Inter_date	Round	Inter_language	Country	Community	PCG_sex	HH_Head	PCG_age	PCG_education	Res_community	Res_community_t	Relation_Child	DOB_child_DD	DOB_child_MM	DOB_child_YY	Child_sex	N_children	N_U5	PCG_Address	VS_session type	VS_Facility	VS_Transport	VS_Distance	VS_Distance_t	Mar_status	Income_source	Religion	Bednet_lastnight	Bednet _use	New_Malaria Episode	malaria-Comfirmed	U5_Malaria	U5malaria_Comfirmed	PCGID	Inter_date.1	Round.1	Vax_card_ID	Card_type	RTSS_1	RTSS_1_DD	RTSS_1_MM	RTSS_1_YY	RTSS_2	RTSS_2_DD	RTSS_2_MM	RTSS_2_YY	RTSS_3	RTSS_3_DD	RTSS_3_MM
M_PCG_R3_C19_002	44312	3	Chichewa	Malawi	19	2	2. No	29	8	9	Months	1 - Mother	30	1	2019	1 - male	2	1	1. Yes	2 - Usually at a health facility	Chileka	2. Bus/taxi-bus	11	1. Minutes	1 - Currently married	3 - Farming	1. Christian	1. Yes	1. Every time s/he is in bed	2. No	3. Na	3. Na	3. Na	M_PCG_R3_C19_002	44312	3			0				0				0
M_PCG_R3_C19_003	44314	3	Chichewa	Malawi	19	2	2. No	33	0	7	months	1 - Mother	10	12	2018	1 - male	4	1	1. Yes	2 - Usually at a health facility	Chileka	2. Bus/taxi-bus	10	1. Minutes	1 - Currently married	3 - Farming	1. Christian	1. Yes	1. Every time s/he is in bed	2. No	3. Na	3. Na	3. Na	M_PCG_R3_C19_003	44312	3		1-Child health passport book	1- received	29	7	2019	1- received	26	8	2019	1-received	24	8
M_PCG_R3_C19_004	44342	3	Chichewa	Malawi	19	2	2. No	21	7	1	Years	1 - Mother	28	1	2019	2 - female	1	1	1. Yes	1 - Usually a community outreach service	Nthondo	1. Walk	30	1. Minutes	1 - Currently married	5 - Other	1. Christian	1. Yes	1. Every time s/he is in bed	2. No	3. Na	2. No	3. Na	M_PCG_R3_C19_004	44342	3		1 - Child Health Book Record	1- received	23	10	2019	1- received	24	3	2020	0 - Not received
M_PCG_R3_C19_006	44329	3	Chichewa	Malawi	19	2	2. No	29	5	1	Years	1 - Mother	2	2	2019	2 - female	3	1	1. Yes	2 - Usually at a health facility	Kasiya	1. Walk	120	1. Minutes	3 - Divorced / separated and living apart	5 - Other	1. Christian	1. Yes	1. Every time s/he is in bed	1. Yes	1. Yes	1.Yes	1.Yes	M_PCG_R3_C19_006	44329	3		1-Child health passport book	1- received	29	7	2019	1- received	29	8	2019	1-received	18	8
M_PCG_R3_C19_005	44313	3	Chichewa	Malawi	19	2	2. No	29	9	6	Years	1 - Mother	6	12	2018	1 - male	3	2	2. No	2 - Usually at a health facility		2. Bus/taxi-bus	10	1. Minutes	1 - Currently married	4 - Small commerce	2. Islam	1. Yes	1. Every time s/he is in bed	2. No	3. Na	2. No	3. Na	M_PCG_R3_C19_005	44343	3		1-Child health passport book	1- received	13	8	2019	1- received	10	10	2019	1-received	7	11
M_PCG_R3_C19_007	44351	3	Chichewa	Malawi	19	2	2. No	21	4	5	Months	1 - Mother	16	2	2019	1 - male	1	1	1. Yes	2 - Usually at a health facility	Chileka	1. Walk	30	1. Minutes	1 - Currently married	5 - Other	1. Christian	1. Yes	1. Every time s/he is in bed	2. No	3. Na	3. Na	3. Na	M_PCG_R3_C19_007	44351	3		1-Child health passport book	1- received	1	7	2019	1- received	29	8	2019	1-received	26	8
M_PCG_R3_C20_009	44358	3	Chichewa	Malawi	20	2	2. No	20	3	18	Years	1 - Mother	12	2	2019	2 - female	1	1	1. Yes	2 - Usually at a health facility	Kadzani	1. Walk	7		3 - Divorced / separated and living apart	3 - Farming	1. Christian	2. No	4. Some of the time s/he is in bed	1. Yes	1. Yes	3. Na	3. Na	M_PCG_R3_C20_009	44358	3		1-Child health passport book	1- received	24	6	2019	1- received	29	7	2019	1-received	28	8
M_PCG_R3_C20_010	44319	3	Chichewa	Malawi	20	2	2. No	21	0	4	Years	1 - Mother	26	11	2018	1 - male	1	1	2. No	1 - Usually a community outreach service	Kadzani	1. Walk	8	1. Minutes	1 - Currently married	3 - Farming	1. Christian	2. No	5. Rarely	2. No	3. Na	3. Na	3. Na	M_PCG_R3_C20_010	44319	3		1-Child health passport book	1- received	15	5	2019	1- received	11	6	2019	1-received	12	11
M_PCG_R3_C20_011	44316	3	Chichewa	Malawi	20	2	2. No	32	6	33	Years	1 - Mother	14	1	2019	1 - male	4	1	2. No	1 - Usually a community outreach service	Kadzani	1. Walk	6	1. Minutes	1 - Currently married	4 - Small commerce	1. Christian	1. Yes	1. Every time s/he is in bed	1. Yes	2. No	1.Yes	1.Yes	M_PCG_R3_C20_011	44316	3		1-Child health passport book	1- received	11	6	2019	1- received	9	9	2019	1-received	3	10
M_PCG_R3_C20_012	44328	3	Chichewa	Malawi	20	2	2. No	42	5	42	Years	1 - Mother	3	12	2018	1 - male	7	1	2. No	1 - Usually a community outreach service	Kadzani	1. Walk	10	1. Minutes	1 - Currently married	2 - Fishing	1. Christian	2. No	4. Some of the time s/he is in bed	1. Yes	1. Yes	2. No	3. Na	M_PCG_R3_C20_012	44328	3		1-Child health passport book	1- received	15	3	2019	1- received	11	3	2019	1-received	12	11
M_PCG_R3_C20_013	44317	3	Chichewa	Malawi	20	2	2. No	38	3	38	Years	1 - Mother	12	11	2018	2 - female	5	2	2. No	1 - Usually a community outreach service	kadzani	1. Walk	7	1. Minutes	1 - Currently married	3 - Farming	1. Christian	1. Yes	4. Some of the time s/he is in bed	1. Yes	1. Yes	1.Yes	1.Yes	M_PCG_R3_C20_013	44317	3		1-Child health passport book	0- not received				0- not received				0- not received
M_PCG_R3_C20_014	44337	3	Chichewa	Malawi	20	2	2. No	19	6	19	Years	1 - Mother	17	1	2019	2 - female	1	1	2. No	1 - Usually a community outreach service	Chikudzulire	1. Walk	99	1. Minutes	1 - Currently married	3 - Farming	1. Christian	2. No	5. Rarely	2. No	1. Yes	3. Na	3. Na	M_PCG_R3_C20_014	44337	3		1-Child health passport book	1- received	27	6	2019	1- received	25	7	2019	1-received	29	8
M_PCG_R3_C21_015	44308	3	Chichewa	Malawi	21	2	1. Yes	21	0	21	Years	1 - Mother	26	12	2018	1 - male	2	1	2. No	2 - Usually at a health facility	St Gabriel	1. Walk	10	1. Minutes	3 - Divorced / separated and living apart	3 - Farming	1. Christian	1. Yes	1. Every time s/he is in bed	2. No	3. Na	2. No	3. Na	M_PCG_R3_C21_015	44308	3		1-Child health passport book	1- received	25	6	2019	1- received	20	8	2019	1-received	14	1
M_PCG_R3_C21_016	44329	3	Chichewa	Malawi	21	2	2. No	26	7	23	Years	1 - Mother	17	1	2019	2 - female	2	2	2. No	2 - Usually at a health facility	St Gabriel	1. Walk	10	1. Minutes	1 - Currently married	5 - Other	1. Christian	1. Yes	1. Every time s/he is in bed	2. No	3. Na	2. No	3. Na	M_PCG_R3_C21_016	44329	3		1-Child health passport book	1- received	4	6	2019	1- received	2	7	2019	1-received	6	8
M_PCG_R3_C21_017	44321	3	Chichewa	Malawi	21	2	2. No	24	2	6	Years	1 - Mother	25	12	2018	2 - female	2	1	2. No	2 - Usually at a health facility	St Gabriel	1. Walk	15	1. Minutes	1 - Currently married	1 - Salaried employment by an adult household member	1. Christian	1. Yes	1. Every time s/he is in bed	2. No	1. Yes	2. No	3. Na	M_PCG_R3_C21_017	44321	3		1-Child health passport book	1- received	28	5	2019	1- received	16	7	2019	1-received	27	8
M_PCG_R3_C21_018	44314	3	Chichewa	Malawi	21	2	2. No	21	11	21	Years	1 - Mother	8	12	2018	2 - female	1	1	2. No	2 - Usually at a health facility	St Gabriel	1. Walk	20	1. Minutes	1 - Currently married	5 - Other	1. Christian	1. Yes	1. Every time s/he is in bed	2. No	3. Na	2. No	3. Na	M_PCG_R3_C21_018	44314	3		1-Child health passport book	1- received	6	8	2019	1- received	3	9	2019	1-received	22	10
M_PCG_R3_C21_019	44307	3	Chichewa	Malawi	21	2	1. Yes	26	8	3	Years	1 - Mother	16	12	2018	2 - female	1	1	2. No	2 - Usually at a health facility	St Gabriel	1. Walk	7	1. Minutes	3 - Divorced / separated and living apart	5 - Other	1. Christian	1. Yes	1. Every time s/he is in bed	2. No	2. No	3. Na	3. Na	M_PCG_R3_C21_019	44307	3		1-Child health passport book	1- received	23	7	2019	1- received	20	8	2019	1-received	17	9
M_PCG_R3_C21_020	44321	3	Chichewa	Malawi	21	2	2. No	25	9	5	Years	1 - Mother	21	11	2018	2 - female	2	1	2. No	2 - Usually at a health facility	St Gabriel	1. Walk	5	1. Minutes	1 - Currently married	4 - Small commerce	1. Christian	1. Yes	1. Every time s/he is in bed	2. No	3. Na	3. Na	3. Na	M_PCG_R3_C21_020	44321	3		1-Child health passport book	1- received	6	8	2019	1- received	10	9	2019	1-received	8	10
M_PCG_R3_C21_021	44334	3	Chichewa	Malawi	21	2	2. No	26	12	4	Years	1 - Mother	4	12	2018	1 - male	1	1	2. No	2 - Usually at a health facility	St Gabriel	1. Walk	5	1. Minutes	1 - Currently married	1 - Salaried employment by an adult household member	1. Christian	1. Yes	1. Every time s/he is in bed	2. No	3. Na	3. Na	3. Na	M_PCG_R3_C21_021	44334	3		1-Child health passport book	1- received	15	5	2019	1- received	12	6	2019	1-received	9	7
M_PCG_R3_C22_022	44315	3	Chichewa	Malawi	22	2	2. No	38	3	38	Years	1 - Mother	5	12	2018	1 - male	8	1	2. No	1 - Usually a community outreach service	M'bandulira	1. Walk	10	1. Minutes	1 - Currently married	3 - Farming	2. Islam	1. Yes	1. Every time s/he is in bed	2. No	3. Na	2. No	3. Na	M_PCG_R3_C22_022	44315	3		1-Child health passport book	0- not received	13	5	2019	1- received	21	6	2019	1-received	15	7
M_PCG_R3_C22_023	44336	3	Chichewa	Malawi	22	2	2. No	32	5	32	Years	1 - Mother	5	12	2018	2 - female	3	1	2. No	1 - Usually a community outreach service	M'bandulira	1. Walk	15	1. Minutes	1 - Currently married	4 - Small commerce	1. Christian	1. Yes	1. Every time s/he is in bed	2. No	3. Na	2. No	3. Na	M_PCG_R3_C22_023	44336	3		1-Child health passport book	1- received	13	5	2019	1- received	21	6	2019	1-received	15	7
M_PCG_R3_C22_024	44341	3	Chichewa	Malawi	22	2	2. No	41	2	20	Years	1 - Mother	15	1	2019	2 - female	7	1	2. No	1 - Usually a community outreach service	M'bandulira	1. Walk	5	1. Minutes	1 - Currently married	2 - Fishing	2. Islam	1. Yes	1. Every time s/he is in bed	2. No	3. Na	2. No	3. Na	M_PCG_R3_C22_024	44341	3		1-Child health passport book	1- received	21	5	2019	1- received	21	6	2019	1-received	15	7
M_PCG_R3_C22_025	44313	3	Chichewa	Malawi	22	2	2. No	35	4	35	Years	1 - Mother	25	12	2018	2 - female	4	1	2. No	1 - Usually a community outreach service	M'bandulira	1. Walk	5	1. Minutes	3 - Divorced / separated and living apart	3 - Farming	2. Islam	1. Yes	1. Every time s/he is in bed	2. No	3. Na	2. No	3. Na	M_PCG_R3_C22_025	44313	3		1-Child health passport book	1- received	13	5	2019	1- received	21	6	2019	1-received	15	7
M_PCG_R3_C22_026	44343	3	Chichewa	Malawi	22	2	2. No	27	5	27	Years	1 - Mother	31	12	2018	1 - male	2	1	2. No	1 - Usually a community outreach service	M'bandulira	1. Walk	2	1. Minutes	3 - Divorced / separated and living apart	3 - Farming	2. Islam	1. Yes	1. Every time s/he is in bed	2. No	3. Na	2. No	3. Na	M_PCG_R3_C22_026	44341	3		1-Child health passport book	1- received	24	5	2019	1- received	17	6	2019	1-received	15	7
M_PCG_R3_C22_027	44336	3	Chichewa	Malawi	22	2	2. No	21	7	21	Years	1 - Mother	15	12	2018	1 - male	1	1	2. No	1 - Usually a community outreach service	M'bandulira	1. Walk	6	1. Minutes	1 - Currently married	5 - Other	2. Islam	1. Yes	1. Every time s/he is in bed	2. No	3. Na	2. No	3. Na	M_PCG_R3_C22_027	44336	3		1-Child health passport book	1- received	13	5	2019	1- received	21	6	2019	1-received	15	7
M_PCG_R3_C22_028	44322	3	Chichewa	Malawi	22	2	2. No	21	5	21	Years	1 - Mother	15	12	2018	1 - male	1	1	2. No	1 - Usually a community outreach service	M'bandulira	1. Walk	10	1. Minutes	1 - Currently married	3 - Farming	2. Islam	1. Yes	1. Every time s/he is in bed	2. No	3. Na	1.Yes	3. Na	M_PCG_R3_C22_028	44322	3		1-Child health passport book	1- received	13	5	2019	1- received	21	6	2019	1-received	15	7
M_PCG_R3_C23_029	44322	3	Chichewa	Malawi	23	2	2. No	33	8	33	Years	1 - Mother	2	1	2019	2 - female	5	1	2. No	1 - Usually a community outreach service	Mtupa	1. Walk	5	1. Minutes	1 - Currently married	3 - Farming	2. Islam	1. Yes	1. Every time s/he is in bed	2. No	3. Na	2. No	3. Na	M_PCG_R3_C23_029	44322	3		1-Child health passport book	1- received	26	7	2019	1- received	27	8	2019	1-received	21	10
M_PCG_R3_C23_030	44322	3	Chichewa	Malawi	23	2	2. No	24	12	11	Years	1 - Mother	5	1	2019	2 - female	1	1	1. Yes	1 - Usually a community outreach service	Mtupa	1. Walk	5	1. Minutes	3 - Divorced / separated and living apart	3 - Farming	2. Islam	1. Yes	1. Every time s/he is in bed	1. Yes	2. No	3. Na	2. No	M_PCG_R3_C23_030	44322	3		1-Child health passport book	1- received	26	7	2019	1- received	21	10	2019	1-received	25	11
M_PCG_R3_C23_031	44327	3	Chichewa	Malawi	23	2	2. No	20	3	20	Years	1 - Mother	7	12	2018	2 - female	1	1	2. No	1 - Usually a community outreach service	Mtupa	1. Walk	25	1. Minutes	1 - Currently married	3 - Farming	2. Islam	2. No	4. Some of the time s/he is in bed	2. No	3. Na	2. No	3. Na	M_PCG_R3_C23_031	44327	3		1-Child health passport book	1- received	23	4	2019	1- received	25	6	2019	1-received	27	8
M_PCG_R3_C23_032	44307	3	Chichewa	Malawi	23	2	2. No	35	7	35	Years	1 - Mother	1	2	2019	1 - male	6	2	2. No	1 - Usually a community outreach service	Mtupa	1. Walk	5	1. Minutes	1 - Currently married	3 - Farming	2. Islam	1. Yes	1. Every time s/he is in bed	2. No	3. Na	3. Na	3. Na	M_PCG_R3_C23_032	44307	3		1-Child health passport book	0- not received				0- not received				0- not received
M_PCG_R3_C23_033	44291	3	Chichewa	Malawi	23	2	2. No	25	4	25	Years	1 - Mother	18	2	2018	1 - male	2	1	2. No	1 - Usually a community outreach service	Mtupa	1. Walk	5	1. Minutes	1 - Currently married	3 - Farming	2. Islam	2. No	5. Rarely	2. No	3. Na	3. Na	3. Na	M_PCG_R3_C23_033	44320	3		1-Child health passport book	1- received	27	8	2019	1- received	24	9	2019	1-received	21	10
M_PCG_R3_C23_034	44315	3	Chichewa	Malawi	23	2	1. Yes	30	6	30	Years	1 - Mother	14	2	2019	2 - female	2	1	2. No	1 - Usually a community outreach service	Mtupa	1. Walk	5	1. Minutes	3 - Divorced / separated and living apart	3 - Farming	2. Islam	1. Yes	1. Every time s/he is in bed	2. No	3. Na	3. Na	3. Na	M_PCG_R3_C23_034	44315	3		1-Child health passport book	1- received	27	8	2019	1- received	24	9	2019	1-received	21	10
M_PCG_R3_C23_035	44291	3	Chichewa	Malawi	23	2	2. No	29	4	29	Years	1 - Mother	8	3	2019	2 - female	3	2	2. No	1 - Usually a community outreach service	Mtupa	1. Walk	10	1. Minutes	1 - Currently married	1 - Salaried employment by an adult household member	2. Islam	1. Yes	2. Every time s/he is in bed but only rainy season	1. Yes	1. Yes	2. No	2. No	M_PCG_R3_C23_035	44320	3		1-Child health passport book	1- received	27	8	2019	1- received	21	10	2019	1-received	23	12
M_PCG_R3_C24_036	44322	3	Chichewa	Malawi	24	2	2. No	30	8	10	Years	1 - Mother	11	1	2019	1 - male	3	2	2. No	1 - Usually a community outreach service	Mkwepere	1. Walk	15	1. Minutes	1 - Currently married	3 - Farming	2. Islam	1. Yes	1. Every time s/he is in bed	2. No	2. No	3. Na	3. Na	M_PCG_R3_C24_036	44322	3		1-Child health passport book	1- received	19	6	2019	1- received	17	7	2019	1-received	16	10
M_PCG_R3_C24_037	44309	3	Chichewa	Malawi	24	2	2. No	22	11	3	Years	1 - Mother	9	2	2019	1 - male	1	1	2. No	2 - Usually at a health facility	mkwepere	1. Walk	5	1. Minutes	1 - Currently married	1 - Salaried employment by an adult household member	1. Christian	1. Yes	1. Every time s/he is in bed	2. No	3. Na	3. Na	3. Na	M_PCG_R3_C24_037	44309	3		1-Child health passport book	1- received	17	7	2019	1- received	21	8	2019	1-received	18	9
M_PCG_R3_C24_038	44352	3	Chichewa	Malawi	24	2	2. No	25	3	25	Years	1 - Mother	28	1	2019	2 - female	4	1	2. No	1 - Usually a community outreach service	Mkwepere	1. Walk	45	1. Minutes	1 - Currently married	3 - Farming	1. Christian	2. No	5. Rarely	1. Yes	2. No	2. No	3. Na	M_PCG_R3_C24_038	44352	3		1-Child health passport book	1- received	21	8	2019	1- received	18	9	2019	1-received	16	10
M_PCG_R3_C24_039	44308	3	Chichewa	Malawi	24	2	2. No	24	6	24	Years	1 - Mother	6	2	2019	2 - female	3	1	2. No	1 - Usually a community outreach service	Mkwepere	1. Walk	10	1. Minutes	1 - Currently married	3 - Farming	2. Islam	2. No	1. Every time s/he is in bed	2. No	2. No	2. No	3. Na	M_PCG_R3_C24_039	44308	3		1-Child health passport book	1- received	21	8	2019	1- received	18	9	2019	1-received	16	10
M_PCG_R3_C24_040	44307	3	Chichewa/Yao	Malawi	24	2	2. No	33	7	33	Years	1 - Mother	10	2	2019	2 - female	4	1	2. No	1 - Usually a community outreach service	Mkwepere	1. Walk	15	1. Minutes	1 - Currently married	3 - Farming	2. Islam	1. Yes	1. Every time s/he is in bed	2. No	2. No	2. No	3. Na	M_PCG_R3_C24_040	44307	3		1-Child health passport book	1- received	18	9	2019	1- received	16	10	2019	1-received	20	11
M_PCG_R3_C24_042	44351	3	Chichewa	Malawi	24	2	2. No	23	5	21	Years	1 - Mother	8	12	2019	1 - male	2	1	1. Yes	2 - Usually at a health facility	Nyambi	1. Walk	60	1. Minutes	1 - Currently married	4 - Small commerce	1. Christian	1. Yes	1. Every time s/he is in bed	2. No	2. No	2. No	3. Na	M_PCG_R3_C24_042	44351	3		1-Child health passport book	0- not received				0- not received				0- not received
M_PCG_R3_C25_043	44320	3	Chichewa	Malawi	25	2	2. No	23	9	18	Years	1 - Mother	11	1	2019	2 - female	2	1	2. No	1 - Usually a community outreach service	Mkombaphala	1. Walk	10	1. Minutes	1 - Currently married	4 - Small commerce	1. Christian	1. Yes	1. Every time s/he is in bed	2. No	3. Na	1.Yes	1.Yes	M_PCG_R3_C25_043	44291	3		1-Child health passport book	1- received	3	12	2019	1- received	7	1	2020	1-received	5	3
M_PCG_R3_C25_044	44322	3	Chichewa	Malawi	25	2	2. No	36	3	22	Years	1 - Mother	29	11	2018	1 - male	7	1	2. No	1 - Usually a community outreach service	Nkombaphala	1. Walk	5		1 - Currently married	4 - Small commerce	1. Christian	2. No	5. Rarely	2. No	3. Na	2. No	3. Na	M_PCG_R3_C25_044	44354	3		1-Child health passport book	1- received	29	4	2019	1- received	29	5	2019	1-received	27	6
M_PCG_R3_C25_046	44326	3	Chichewa/Sena	Malawi	25	2	2. No	33	3	33	Years	1 - Mother	28	12	2018	2 - female	5	1	2. No	1 - Usually a community outreach service	Mkombaphala	1. Walk	10	1. Minutes	1 - Currently married	3 - Farming	1. Christian	1. Yes	1. Every time s/he is in bed	2. No	3. Na	2. No	3. Na	M_PCG_R3_C25_046	44326	3		1-Child health passport book	0- not received				0- not received				0- not received
M_PCG_R3_C25_047	44330	3	Chichewa	Malawi	25	2	1. Yes	21	4	21	Years	1 - Mother	8	1	2019	1 - male	1	1	2. No	1 - Usually a community outreach service	Mkombaphala	1. Walk	15	1. Minutes	3 - Divorced / separated and living apart	3 - Farming	1. Christian	1. Yes	1. Every time s/he is in bed	2. No	3. Na	3. Na	3. Na	M_PCG_R3_C25_047	44330	3		1-Child health passport book	0- not received				0- not received				0- not received
M_PCG_R3_C25_049	44326	3	Chichewa	Malawi	25	2	1. Yes	35	0	21	Years	1 - Mother	19	11	2018	2 - female	7	1	2. No	1 - Usually a community outreach service	Mkombaphala	1. Walk	10	1. Minutes	3 - Divorced / separated and living apart	3 - Farming	1. Christian	2. No	5. Rarely	2. No	3. Na	2. No	3. Na	M_PCG_R3_C25_049	44326	3		1-Child health passport book	1- received	7	5	2019	1- received	2	7	2019	1-received	2	9
M_PCG_R3_C26_050	44323	3	Chichewa/Sena	Malawi	26	2	1. Yes	27	10	22	Years	1 - Mother	21	12	2018	2 - female	2	2	2. No	1 - Usually a community outreach service	Chikhawo	1. Walk	10	1. Minutes	3 - Divorced / separated and living apart	3 - Farming	1. Christian	1. Yes	1. Every time s/he is in bed	2. No	3. Na	2. No	3. Na	M_PCG_R3_C26_050	44319	3		1-Child health passport book	1- received	7	5	2019	1- received	2	7	2019	1-received	2	7
M_PCG_R3_C26_051	44321	3	Chichewa	Malawi	26	2	1. Yes	26	10	26	Years	1 - Mother	23	11	2018	2 - female	3	2	2. No	1 - Usually a community outreach service	Chikhawo	1. Walk	10	1. Minutes	3 - Divorced / separated and living apart	3 - Farming	1. Christian	1. Yes	1. Every time s/he is in bed	2. No	3. Na	2. No	3. Na	M_PCG_R3_C26_051	44291	3		1-Child health passport book	0- not received				1- received	7	1	2020	0- not received
M_PCG_R3_C26_052	44329	3	Chichewa	Malawi	26	2	2. No	21	5	5	Years	1 - Mother	10	11	2018	2 - female	1	1	2. No	1 - Usually a community outreach service	Chikhawo	1. Walk	18	1. Minutes	1 - Currently married	2 - Fishing	1. Christian	1. Yes	1. Every time s/he is in bed	1. Yes	3. Na	3. Na	3. Na	M_PCG_R3_C26_052	44329	3		1-Child health passport book	1- received	3	12	2019	1- received	7	1	2020	1-received	7	4
M_PCG_R3_C26_053	44333	3	Chichewa	Malawi	26	2	2. No	38	5	21	Years	1 - Mother	5	11	2018	2 - female	6	1	2. No	1 - Usually a community outreach service	Chikhawo	1. Walk	10	1. Minutes	1 - Currently married	3 - Farming	1. Christian	1. Yes	1. Every time s/he is in bed	2. No	2. No	3. Na	3. Na	M_PCG_R3_C26_053	44323	3		1-Child health passport book	1- received	23	4	2019	1- received	6	6	2019	1-received	2	7
M_PCG_R3_C26_054	44333	3	Chichewa	Malawi	26	2	2. No	28	8	6	Years	1 - Mother	16	11	2018	1 - male	2	2	2. No	1 - Usually a community outreach service	Chikhawo	1. Walk	15	1. Minutes	1 - Currently married	3 - Farming	1. Christian	1. Yes	1. Every time s/he is in bed	2. No	3. Na	1.Yes	1.Yes	M_PCG_R3_C26_054	44329	3		1-Child health passport book	1- received	23	4	2019	1- received	2	6	2019	1-received	2	7
M_PCG_R3_C26_055	44329	3	Chichewa	Malawi	26	2	2. No	21	5	21	Years	1 - Mother	18	12	2018	1 - male	1	1	2. No	1 - Usually a community outreach service	Chikhawo	1. Walk	15	1. Minutes	1 - Currently married	2 - Fishing	1. Christian	1. Yes	1. Every time s/he is in bed	2. No	3. Na	3. Na	3. Na	M_PCG_R3_C26_055	44329	3		1-Child health passport book	1- received	23	4	2019	1- received	4	6	2019	1-received	2	7
M_PCG_R3_C26_056	44312	3	Chichewa	Malawi	26	2	2. No	21	5	3	Years	1 - Mother	26	12	2018	2 - female	1	1	2. No	1 - Usually a community outreach service	Chikhawo	1. Walk	10	1. Minutes	1 - Currently married	3 - Farming	1. Christian	1. Yes	1. Every time s/he is in bed	2. No	3. Na	3. Na	3. Na	M_PCG_R3_C26_056	44312	3		1-Child health passport book	1- received	7	5	2019	1- received	2	7	2019	1-received	3	9
M_PCG_R3_C27_057	44326	3	Chichewa	Malawi	27	2	1. Yes	39	5	39	Years	1 - Mother	15	11	2018	2 - female	6	1	2. No	2 - Usually at a health facility	Phokera	1. Walk	2	1. Minutes	3 - Divorced / separated and living apart	3 - Farming	1. Christian	1. Yes	4. Some of the time s/he is in bed	2. No	3. Na	3. Na	3. Na	M_PCG_R3_C27_057	44323	3		1-Child health passport book	1- received	24	4	2019	1- received	27	6	2019	1-received	25	7
M_PCG_R3_C27_058	44322	3	Chichewa	Malawi	27	2	2. No	19	3	19	Years	1 - Mother	23	11	2018	2 - female	1	1	2. No	2 - Usually at a health facility	Phokera	1. Walk	20	1. Minutes	1 - Currently married	3 - Farming	1. Christian	2. No	5. Rarely	1. Yes	1. Yes	3. Na	3. Na	M_PCG_R3_C27_058	44326	3		1-Child health passport book	1- received	30	5	2019	1- received	27	6	2019	0- not received
M_PCG_R3_C27_059	44326	3	Chichewa	Malawi	27	2	2. No	33	3	33	Years	1 - Mother	28	11	2018	1 - male	6	1	2. No	2 - Usually at a health facility	Phokera	1. Walk	2	1. Minutes	1 - Currently married	3 - Farming	1. Christian	1. Yes	1. Every time s/he is in bed	2. No	3. Na	3. Na	3. Na	M_PCG_R3_C27_059	44322	3		1-Child health passport book	1- received	18	6	2019	1- received	25	7	2019	1-received	29	8
M_PCG_R3_C27_060	44313	3	Chichewa	Malawi	27	2	2. No	47	2	47	Years	1 - Mother	5	11	2018	2 - female	8	1	2. No	2 - Usually at a health facility	Phokera	1. Walk	20	1. Minutes	1 - Currently married	3 - Farming	1. Christian	2. No	5. Rarely	2. No	3. Na	3. Na	3. Na	M_PCG_R3_C27_060	44327	3		1-Child health passport book	1- received	24	4	2019	1- received	25	7	2019	0- not received
M_PCG_R3_C27_061	44327	3	Chichewa	Malawi	27	2	2. No	40	2	33	Years	1 - Mother	10	11	2018	1 - male	7	1	2. No	2 - Usually at a health facility	Phokera	1. Walk	15	1. Minutes	1 - Currently married	3 - Farming	1. Christian	1. Yes	1. Every time s/he is in bed	2. No	3. Na	3. Na	3. Na	M_PCG_R3_C27_061	44313	3		1-Child health passport book	1- received	24	4	2019	1- received	30	5	2019	1-received	27	6
M_PCG_R3_C27_062	44333	3	Chichewa	Malawi	27	2	2. No	39	4	39	Years	1 - Mother	1	11	2018	1 - male	7	1	2. No	2 - Usually at a health facility	Phokera	1. Walk	20	1. Minutes	1 - Currently married	3 - Farming	1. Christian	1. Yes	1. Every time s/he is in bed	2. No	3. Na	1.Yes	3. Na	M_PCG_R3_C27_062	44327	3		1-Child health passport book	1- received	24	4	2019	1- received	25	7	2019	1-received	29	8
M_PCG_R3_C27_063	44323	3	Chichewa	Malawi	27	2	2. No	32	3	32	Years	1 - Mother	2	11	2018	1 - male	3	1	2. No	2 - Usually at a health facility	Phokera	1. Walk	60	1. Minutes	1 - Currently married	3 - Farming	1. Christian	2. No	5. Rarely	2. No	3. Na	3. Na	3. Na	M_PCG_R3_C27_063	44333	3		1-Child health passport book	1- received	24	4	2019	1- received	25	7	2019	0- not received
[truncated: 36 more columns]

## Sheet: Kenya profile, vax history
ID	interview_date	sex	householdhead	age	education_level	stayed_in_years	stayed_in_months	relationshiptortsschild	specify_relation	dobofrtsseligiblechild	genderofrtsseligiblechild	totalnumberofchildren	childrenbelowfiveyears	address_changed	vaccination_place	specify_vaccination_place	mode_to_vaccination_place	specify_mode_to_vaccination_place	transport_duration	marital_status	mainsourceofincome	main_income_specify	religion	specify_religion	bednet_used	bednet_frequency	had_malaria	testedby_healthworker	otherchildhadmalaria	otherchildrentestedhadmalaria	card_type	childsvaccinationcardno	rtss1_received	rtss1date_indicated	rtss2_received	rtss2date_indicated	rtss3_received	rtss3date_indicated	rtss4_received	rtss4date_indicated	bcg_received	bcgdate_indicated	pentavalent_received	pentavalentdate_indicated	pentavalent2_received	pentavalent2date_indicated	pentavalent3_received	pentavalent3date_indicated	measles1_received
K_PCG_R3_C12_001_CD	2021-04-13	2	2	35	3	19		1	---	2019-01-29	2	6	3	2	2	Ramula	1	---	30	1	5	odd jobs	2	---	1	1	2	---	2	---	1	permanent register #191	1	2019-10-02	1	2019-11-06	1	2020-01-03	1	2020-02-04	1	2019-03-06	1	2019-03-13	1	2019-04-10	1	2019-05-08	1
K_PCG_R3_C10_001_CD	2021-04-26	2	2	26	2	3		1	---	2019-01-11	1	3	2	2	2	Mashambani	1	---	5	1	5	odd jobs	1	---	1	1	1	1	2	---	1	permanent register number 677/19	1	2019-10-01	1	2019-11-01	1	2020-01-28	1	2021-03-05	1	2019-02-27	1	2019-02-27	1	2019-03-27	1	2019-04-29	1
K_PCG_R3_C10_002_CD	2021-04-27	2	2	28	5	5		1	---	2018-11-27	1	2	2	2	2	mashambani health centre	1	---	15	1	3	---	1	---	1	1	1	1	1	1	1	184/18	1	2019-10-03	1	2019-11-05	1	2020-05-28	1	2020-11-27	1	2018-11-28	1	2019-01-10	1	2019-02-12	1	2019-03-12	1
K_PCG_R3_C12_003_CD	2021-04-13	2	2	25	3	4		1	---	2018-12-12	1	4	3	2	2	Ogra	1	---	60	1	5	odd jobs	2	---	1	1	2	---	2	---	1	permanent register #3046	1	2019-10-02	1	2019-11-05	1	2020-01-08	1	2021-01-14	1	2019-12-15	1	2019-01-23	1	2019-02-19	1	2019-03-18	1
K_PCG_R3_C10_003_CD	2021-04-26	2	2	18	4	3		1	---	2019-04-02	2	1	1	2	2	Mashambani	3	---	20	1	5	odd jobs	2	---	1	1	2	---	---	3	1	CWC register number 6446446	1	2019-10-24	1	2019-11-27	1	2020-04-09	1	2021-04-15	1	2019-04-02	1	2019-05-15	1	2019-06-18	1	2019-07-18	1
K_PCG_R3_C12_004_ND	2021-04-13	2	2	26	4	9		1	---	2019-04-24	1	6	4	2	2	Ahero subcounty	3	---	60	1	4	---	2	---	1	1	1	1	2	---	4	---	---	---	---	---	---	---	---	---	---	---	---	---	---	---	---	---	---
K_PCG_R3_C10_004_PD	2021-04-27	2	2	27	4	2		1	---	2018-12-28	1	2	1	1	2	mashambani health centre	3	---	30	1	3	---	1	---	1	1	1	1	---	1	4	---	---	---	---	---	---	---	---	---	---	---	---	---	---	---	---	---	---
K_PCG_R3_C10_006_PD	2021-05-19	2	1	36	2	16		1	---	2019-04-29	2	5	1	1	2	chemelil dispensary	1	---	30	4	3	---	2	---	1	1	2	---	---	1	1	40/19	1	2019-11-20	1	2019-12-18	1	2020-04-08	2	---	1	2019-04-29	1	2019-06-10	1	2019-07-10	1	2019-08-28	1
K_PCG_R3_C10_008_R_CD	2021-04-26	2	2	30	2	8		1	---	2019-02-10	1	3	1	2	2	Yago	1	---	20	1	5	odd jobs	2	---	1	1	2	---	---	3	1	permanent register number 691/19	1	2019-11-13	1	2020-05-20	1	2020-06-26	1	2021-03-23	1	2019-03-08	1	2019-03-25	1	2019-04-29	1	2019-05-30	1
K_PCG_R3_C11_002_CD	2021-04-21	2	2	24	3	3		1	---	2019-01-20	1	3	2	2	2	masogo sub-county hospital	1	---	10	1	4	---	2	---	1	1	1	1	2	---	1	12169	1	2019-10-02	1	2019-11-04	1	2019-12-18	1	2021-02-18	1	2019-01-21	1	2019-03-04	1	2019-04-04	1	2019-05-03	1
K_PCG_R3_C13_003_CD	2021-04-23	2	2	35	2	17		1	---	2019-01-18	2	5	1	2	2	Sio-port sub-county hospital	1	---	45	1	4	---	2	---	1	1	2	---	---	3	1	2451	1	2019-10-18	1	2019-11-20	1	2019-02-20	1	2021-01-18	1	2019-01-21	1	2019-02-28	1	2019-03-28	1	2019-04-25	1
K_PCG_R3_C11_004_ND	2021-04-21	2	2	33	2	17		1	---	2019-03-16	1	9	3	2	2	kibigori dispensary	3	---	10	1	3	---	2	---	2	5	1	2	2	---	1	6018	2	---	2	---	2	---	2	---	1	2019-04-12	1	2019-04-29	1	2019-05-31	2	---	2
K_PCG_R3_C11_005_ND	2021-04-21	2	2	27	3	8		1	---	2018-12-07	1	4	2	2	2	masogo sub-county hospital	3	---	20	1	4	---	2	---	1	1	1	1	1	1	1	5943	2	---	2	---	2	---	2	---	1	2018-12-10	1	2019-01-18	1	2019-11-12	2	---	1
K_PCG_R3_C11_007_CD	2021-04-14	2	2	20	2	5		1	---	2019-01-12	2	2	2	2	2	miranga dispensary	1	---	40	1	4	---	2	---	1	1	2	---	1	1	1	2/19	1	2019-10-17	1	2019-11-14	1	2019-12-19	1	2021-01-20	1	2019-01-16	1	2019-02-28	1	2019-03-21	1	2019-04-18	1
K_PCG_R3_C11_008_R_CD	2021-08-02	1	2	21	2	4		1	---	2019-07-05	1	2	1	2	2	miranga dispensary	3	---	5	1	3	---	2	---	1	1	1	1	---	1	1	653/19	1	2020-01-10	1	2020-02-14	1	2020-04-30	1	2021-07-28	1	2019-07-12	1	2019-08-26	1	2019-07-27	1	2019-10-25	1
K_PCG_R3_C12_006_ND	2021-04-20	2	2	36	2	15		1	---	2019-01-06	1	7	2	1	2	Obumba	1	---	45	1	4	---	2	---	1	1	1	2	1	2	1	1217	2	---	2	---	2	---	2	---	1	2019-03-21	1	2019-03-21	2	---	2	---	2
K_PCG_R3_C12_007_PD	2021-04-20	2	1	42	3	20		1	---	2019-01-28	2	8	2	2	2	Obumba	1	---	45	4	5	odd jobs	2	---	1	1	2	---	2	---	1	permanent register number 1207/19	1	2019-11-01	1	2020-09-14	2	---	2	---	1	2019-04-15	1	2019-03-14	1	2019-04-16	1	2019-05-15	1
K_PCG_R3_C12_009_R_CD	2021-08-09	2	2	29	4	3		1	---	2019-07-02	1	1	1	2	2	Mama Philister	3	---	20	1	3	---	2	---	1	1	2	---	---	3	1	96/89	1	2020-01-22	1	2020-04-20	1	2020-05-20	1	2021-07-29	1	2019-07-02	1	2019-08-15	1	2019-09-16	1	2019-10-16	1
K_PCG_R3_C13_001_CD	2021-04-21	2	2	24	3	4		1	---	2019-01-14	2	4	1	2	2	Sio-port sub-county hospital	1	---	60	1	3	---	2	---	1	1	2	---	---	3	1	2436	1	2019-10-14	1	2019-11-15	1	2019-12-16	1	2021-02-26	1	2019-01-18	1	2019-02-28	1	2019-03-28	1	2019-04-25	1
K_PCG_R3_C13_002_PD	2021-04-21	2	2	20	3	4		1	---	2019-02-27	1	3	3	2	2	ageng'a dispensary	1	---	30	1	4	---	1	---	1	1	2	---	2	---	1	246/019	1	2019-11-01	1	2019-12-03	1	2020-01-02	2	---	1	2019-03-08	1	2019-04-12	1	2019-05-10	1	2019-06-07	1
K_PCG_R3_C13_004_CD	2021-04-26	1	2	33	3	14		1	---	2019-01-14	1	6	2	2	2	Ageng'a	1	---	30	1	4	---	2	---	1	1	1	1	1	1	1	2449/2019	1	2019-10-11	1	2019-11-08	1	2019-12-09	2	---	1	2019-01-18	1	2019-03-08	1	2019-04-08	1	2020-05-08	1
K_PCG_R3_C13_007_CD	2021-04-11	2	2	23	5	3		1	---	2018-11-20	1	1	1	2	2	SioPort	3	---	15	1	4	---	1	---	1	1	1	1	---	3	1	22106	1	2019-10-24	1	2019-11-21	1	2019-12-19	1	2021-04-07	1	2018-11-23	1	2019-01-02	1	2019-01-30	1	2019-02-28	1
K_PCG_R3_C13_008_R_CD	2021-04-27	2	2	41	2	20		1	---	2019-01-21	2	4	1	2	2	SioPort	1	---	40	1	3	---	2	---	1	1	2	---	---	3	1	2452	1	2019-10-18	1	2019-11-20	1	2019-12-18	1	2021-04-08	1	2019-01-21	1	2019-03-04	1	2019-04-01	1	2019-04-29	1
K_PCG_R3_C14_001_CD	2021-04-27	2	2	34	4	7		1	---	2019-03-04	1	5	2	2	2	Nambuku	1	---	30	1	3	---	2	---	1	1	2	---	1	1	1	627/19	1	2019-09-30	1	2019-10-30	1	2019-12-02	1	2021-03-16	1	2019-03-11	1	2019-04-14	1	2019-05-14	1	2019-06-24	1
K_PCG_R3_C14_002_CD	2021-04-06	2	2	38	3	17		1	---	2018-12-19	1	7	2	2	2	Nambuku	1	---	30	1	4	---	2	---	1	1	1	1	1	1	1	547/18	1	2019-09-23	1	2019-10-24	1	2019-11-27	1	2021-01-22	1	2018-12-20	1	2019-01-30	1	2019-03-01	1	2019-04-05	1
K_PCG_R3_C14_003_CD	2021-04-09	2	2	52	6	30		5	---	2019-01-18	2	6	1	2	2	Nambuku	3	---	10	1	1	---	1	---	1	1	2	---	---	3	1	599/19	1	2019-09-23	1	2019-10-18	1	2019-11-20	1	2021-03-23	1	2019-02-08	1	2019-03-18	1	2019-04-18	1	2019-05-23	1
K_PCG_R3_C14_004_ND	2021-03-30	2	2	36	4	15		1	---	2018-11-30	2	6	3	2	2	Nambuku	3	---	10	1	1	---	2	---	1	1	1	1	1	1	1	703/18	2	---	2	---	2	---	2	---	1	2018-12-05	1	2019-01-16	1	2019-02-15	1	2019-03-15	1
K_PCG_R3_C14_005_CD	2021-04-26	2	2	38	3	26		5	---	2019-04-09	1	5	1	2	2	Nambuku	3	---	10	1	3	---	2	---	1	1	2	---	---	3	1	7711	1	2019-10-24	1	2019-11-26	1	2020-01-27	1	2021-04-09	1	2019-04-10	1	2019-05-23	1	2019-06-21	1	2019-07-19	1
K_PCG_R3_C14_006_CD	2021-04-10	2	2	27	2	5		1	---	2019-02-10	1	2	2	2	2	Nambuku	1	---	30	1	3	---	1	---	1	1	2	---	1	1	1	605/19	1	2019-09-27	1	2019-11-12	1	2019-12-13	1	2021-02-17	1	2019-02-15	1	2019-03-21	1	2019-04-26	1	2019-05-27	1
K_PCG_R3_C14_007_PD	2021-06-09	2	2	35	2	26		5	---	2019-05-15	2	7	2	2	2	Nambuku	3	---	15	1	3	---	2	---	1	1	1	1	1	1	1	839/19	1	2019-11-27	1	2019-12-30	1	2020-01-31	2	---	1	2019-05-15	1	2019-06-26	1	2019-07-23	1	2019-08-21	1
K_PCG_R3_C15_001_CD	2021-04-15	2	2	36	3	20		1	---	2018-11-11	2	7	1	2	2	wakhungu dispensary	1	---	30	1	4	---	2	---	1	1	1	1	---	3	1	487/18	1	2019-09-27	1	2019-10-25	1	2019-11-25	1	2021-03-02	1	2018-11-26	1	2018-12-24	1	2019-01-31	1	2019-02-28	1
K_PCG_R3_C15_002_CD	2021-04-09	2	2	30	5	5		1	---	2018-09-30	1	2	1	2	2	wakhungu dispensary	1	---	30	1	3	---	2	---	1	1	1	1	---	3	1	541	1	2019-09-27	1	2019-10-25	1	2019-11-25	1	2020-09-28	1	2018-10-04	1	2019-01-10	1	2019-02-08	1	2019-03-14	1
K_PCG_R3_C15_003_R_PD	2021-04-20	2	1	51	3	32		5	---	2019-02-05	1	7	2	2	2	wakhungu dispensary	1	---	30	1	3	---	2	---	1	1	2	---	2	---	1	760/19	1	2019-09-26	1	2019-10-24	1	2019-11-22	2	---	1	2019-02-06	1	2019-03-20	1	2019-04-23	1	2019-05-23	1
K_PCG_R3_C15_004_CD	2021-04-19	2	2	26	3	6		1	---	2019-04-06	1	4	1	2	2	wakhungu dispensary	1	---	30	1	1	---	2	---	1	1	2	---	---	3	1	459	1	2019-10-07	1	2019-11-07	1	2020-01-10	1	2021-04-06	1	2019-04-08	1	2019-05-17	1	2019-06-17	1	2019-07-17	1
K_PCG_R3_C15_005_CD	2021-04-13	2	2	32	4	11		1	---	2018-10-16	2	4	1	2	2	nangina Holy Family	3	---	30	1	3	---	2	---	1	1	2	---	---	3	1	356/18	1	2019-09-19	1	2019-10-17	1	2019-12-17	1	2020-10-27	1	2018-10-18	1	2018-11-27	1	2019-01-02	1	2019-01-30	1
K_PCG_R3_C15_006_CD	2021-04-14	2	2	21	3	5		1	---	2019-01-14	2	2	2	2	2	wakhungu dispensary	1	---	60	1	4	---	2	---	1	1	2	---	1	1	1	327/19	1	2019-10-14	1	2019-11-14	1	2019-12-31	1	2021-03-17	1	2019-01-21	1	2019-03-04	1	2019-04-02	1	2019-05-02	1
K_PCG_R3_C15_008_R_CD	2021-04-26	2	2	41	3	14		1	---	2019-04-03	2	7	2	2	2	nangina Holy Family hospital	3	---	5	1	4	---	2	---	1	1	1	2	2	---	1	989	1	2019-10-03	1	2019-11-04	1	2020-01-03	1	2021-04-12	1	2019-04-04	1	2019-05-15	1	2019-06-12	1	2019-07-09	1
K_PCG_R3_C16_001_CD	2021-04-14	2	2	26	6	8		1	---	2019-01-06	2	3	1	2	2	ACK HOPE DISPENSARY	3	---	10	1	4	---	1	---	1	1	2	---	---	2	4	---	---	---	---	---	---	---	---	---	---	---	---	---	---	---	---	---	---
K_PCG_R3_C16_002_CD	2021-04-21	2	2	26	6	4		1	---	2019-03-07	2	1	1	1	2	ACK HOPE DISPENSARY	3	---	10	1	1	---	2	---	1	1	2	---	---	3	1	471/19	1	2019-09-17	1	2019-10-22	1	2019-12-19	1	2021-03-26	1	2019-03-07	1	2019-04-25	1	2019-05-30	1	2019-07-04	1
K_PCG_R3_C16_003_PD	2021-04-19	2	1	33	3	14		1	---	2019-04-15	2	7	2	2	2	HBCTRH	3	---	10	1	4	---	2	---	1	1	1	1	2	---	1	Not recorded	1	2019-10-07	1	2019-11-07	1	2020-02-13	2	---	1	2019-05-28	1	2019-05-28	1	2019-06-25	1	2019-07-23	2
K_PCG_R3_C16_004_PD	2021-04-14	2	2	28	2	9		1	---	2019-03-13	2	3	1	2	2	St. Paul's mission hospital	3	---	15	1	4	---	2	---	1	1	2	---	---	2	1	167/19	1	2019-09-24	1	2019-10-23	1	2020-01-02	2	---	1	2019-03-13	1	2019-04-24	1	2019-08-22	1	2019-06-19	1
K_PCG_R3_C16_006_PD	2021-04-14	1	2	26	3	10		1	---	2018-12-30	1	4	2	2	2	HBCTRH	3	---	10	1	4	---	2	---	1	1	1	1	1	1	1	514/19	1	2019-10-17	2	---	2	---	2	---	1	2019-01-02	1	2019-02-11	1	2019-03-11	1	2019-04-08	1
K_PCG_R3_C17_002_CD	2021-04-20	2	2	36	2	16		1	---	2019-02-19	1	5	1	2	2	Miniambo	1	---	30	1	4	---	2	---	1	1	1	1	---	2	1	2018324	1	2019-09-26	1	2019-10-24	1	2020-01-06	1	2021-02-25	1	2019-04-04	1	2019-04-01	1	2019-05-02	1	2019-05-30	1
K_PCG_R3_C17_003_PD	2021-04-20	2	2	26	2	10		1	---	2019-03-23	1	4	2	2	2	Miniambo	1	---	20	1	4	---	2	---	1	1	2	---	2	---	1		1	2019-11-07	1	2020-01-16	2	---	2	---	1	2019-04-04	1	2019-05-14	1	2019-06-11	1	2019-07-09	1
K_PCG_R3_C17_005_CD	2021-04-28	2	2	27	5	6		1	---	2019-02-22	2	3	1	2	2	Kijawa	1	---	20	1	3	---	1	---	1	1	1	1	---	3	1	2018269	1	2019-09-17	1	2019-10-17	1	2020-09-15	1	2021-04-13	1	2019-03-19	1	2019-04-04	1	2019-05-09	1	2019-06-11	1
K_PCG_R3_C17_006_PD	2021-05-12	2	2	23	4	16		1	---	2019-03-30	1	6	2	2	2	Miniambo	3	---	60	1	3	---	2	---	1	1	2	---	2	---	1	2018/414	1	2019-10-17	1	2019-12-04	1	2020-09-17	2	---	1	2019-04-02	1	2019-05-16	1	2019-06-13	1	2019-07-11	1
K_PCG_R3_C17_007_PD	2021-07-12	2	2	20	3	4		1	---	2019-06-19	2	3	2	2	2	Miniambo	3	---	60	1	4	---	2	---	1	1	2	---	2	---	1	201901022	1	2020-01-06	1	2020-02-05	1	2020-04-01	2	---	1	2019-08-01	1	2019-08-01	1	2019-09-02	1	2019-09-30	1
K_PCG_R3_C18_001_CD	2021-03-31	2	2	32	2	10		1	---	2019-02-26	2	4	2	2	2	Orego HC	1	---	10	1	3	---	2	---	1	1	2	---	2	---	1	30/19	1	2019-09-19	1	2019-10-11	1	2020-01-08	1	2021-03-24	1	2019-02-26	1	2019-04-01	1	2019-05-02	1	2019-05-30	1
K_PCG_R3_C18_002_PD	2021-04-15	2	2	33	4	21		1	---	2018-02-02	1	7	1	2	2	Orego	1	---	60	1	3	---	2	---	1	1	2	---	---	2	1	32/018	1	2019-10-16	1	2019-11-15	1	2020-01-06	2	---	1	2018-12-13	1	2019-01-14	1	2019-02-25	1	2019-04-02	1
K_PCG_R3_C18_003_CD	2021-03-31	2	1	33	2	13		1	---	2019-03-18	2	4	1	2	2	Palace Masogo	1	---	20	1	3	---	2	---	1	1	2	---	---	2	1	25/19	1	2019-09-26	1	2019-10-24	1	2019-12-18	1	2021-03-18	1	2019-03-19	1	2019-04-30	1	2019-05-28	1	2019-06-26	1
K_PCG_R3_C18_004_ND	2021-04-29	2	2	31	6	8		1	---	2019-04-18	2	2	1	2	2	Randung Dispensary	1	---	30	1	4	---	2	---	1	1	2	---	---	1	1	054/19	2	---	2	---	2	---	2	---	1	2019-05-14	1	2019-06-04	1	2019-07-21	1	2019-08-28	1
K_PCG_R3_C18_005_PD	2021-06-15	2	2	24	2	5		1	---	2019-05-08	2	3	3	2	2	Orego	1	---	60	1	3	---	2	---	1	1	2	---	2	---	1	040/19	1	2019-11-19	1	2019-12-19	1	2020-02-20	2	---	1	2019-05-08	1	2019-06-19	1	2019-07-22	1	2019-09-02	1
K_PCG_R3_C18_006_ND	2021-07-12	2	2	30	3	11		1	---	2019-04-22	2	7	2	2	2	Orego	1	---	30	1	4	---	2	---	1	1	2	---	2	---	1	0021/19	2	---	2	---	2	---	2	---	1	2019-05-08	1	2019-06-12	1	2019-07-15	1	2019-08-15	1
K_PCG_R3_C18_007_PD	2021-04-21	2	2	42	2	24		1	---	2018-12-26	2	7	2	2	2	Orego	1	---	20	1	4	---	2	---	1	1	2	---	2	---	1	2018576	1	2019-09-26	1	2019-10-24	1	2020-01-06	2	---	1	2019-03-07	1	2019-02-06	1	2019-03-06	1	2019-04-11	1
[truncated: 17 more columns]

## Sheet: Ghana profile, vax history
ID	country	Group	Community	Date of interview	card_type	vax_card_no	rtss1_received	rtss1_date	rtss2_received	rtss2_date	rtss3_received	rtss3_date	rtss4_received	rtss4_date	bcg_received	bcg_date	penta1_received	penta1_date	penta2_received	penta2_date	penta3_received	penta3_date	mr1_received	mr1_date	mr2_received	mr2_date	vaccinated_in_facility	age_vaccination	received_all_vaccines	given_rtss	times_rtss_received	times_any_received	pcg_sex	hh_head	pcg_age	edu_yrs	comm_years	relation_child	relation_child_other	child_dob	child_sex	n_children	n_children_u5	address_change	vaccination_place	vaccination_place_name	transport	transport_specify	transport_duration
G_PCG_R3_C1_002	Ghana	Cohort	1	44267	1	84/19	1	2019-05-21	1	2019-06-18	1	2018-09-17	1	2020-12-01	1	2018-11-20	1	2019-01-08	1	2019-02-05	1	2019-03-13	1	2019-09-17	1	2020-06-09							2	0	22	Junior High	22 years	1		2018-11-17	2	1	1	0	2	Akrodie Health Centre	1		0:10
G_PCG_R3_C1_003	Ghana	Cohort	1	44271	1	23/19	1	2019-05-07	1	2019-06-11	1	2019-08-27	1	2020-10-27	1	2018-10-16	1	2018-11-27	1	2018-12-18	1	2019-01-22	1	2019-08-27	1	2020-04-21							2	0	28	Junior High	6	1		2018-10-14	2	3	2	0	2	Akrodie Health Centre	1		15
G_PCG_R3_C1_004	Ghana	Cohort	1	44267	1	86/19	1	2019-06-18	1	2019-08-15	1	2019-09-17	1	2021-01-05	1	2018-12-04	1	2019-01-22	1	2019-02-26	1	2019-03-26	1	2019-09-17	1	2020-06-02							2	0	34	Vocational	15	1		2018-11-27	1	4	1	0	2	Akrodie Health Centre	1		30
G_PCG_R3_C1_005	Ghana	Cohort	1	44264	1	26/19	1	2019-05-17	1	2019-06-04	1	2019-09-03	1	2020-11-03	1	2018-10-23	1	2018-12-04	1	2019-01-08	1	2019-02-05	1	2019-07-30	1	2020-05-05							2	0	34	Junior High	34	1		2018-10-17	1	3	1	0	2	Akrodie Health Centre	1		20
G_PCG_R3_C1_006	Ghana	Cohort	1	44266	1	99/19	1	2019-05-14	1	2019-06-11	1	2019-08-13	1	2021-03-19	1	2018-10-23	1	2018-12-04	1	2019-01-18	1	2019-02-12	1	2019-08-13	1	2020-06-19							2	0	31	Primary	31	1		2018-10-18	1	5	3	0	1	Akrodie Health Centre	1		10
G_PCG_R3_C1_007	Ghana	Cohort	1	44270	1	48/19	1	2019-05-21	1	2019-06-18	1	2019-08-27	1	2020-10-27	1	2018-10-12	1	2018-11-23	1	2018-12-18	1	2019-01-22	1	2019-08-27	1	2020-04-21							2	0	34	Tertiary	7	1		2018-10-08	2	3	1	0	2	Akrodie Health Centre	1		20
G_PCG_R3_C2_001	GHANA	Cohort	2	44270	1	726/19	1	2019-05-16	1	2019-06-20	1	2019-09-05	1	2020-11-19	1	2019-02-07	1	2019-02-07	1	2019-03-07	1	2019-04-04	1	2019-09-05	1	2020-06-25							2	1	34	6	32	1		2018-11-15	1	3	1	1	2	BONITA	1		0:30
G_PCG_R3_C2_002	GHANA	Cohort	2	44263	1	108/19	1	2021-05-09	1	2019-06-06	1	2019-08-08	1	2019-12-10	1	2018-11-08	1	2018-12-20	1	2019-01-17	1	2019-02-14	1	2019-08-08	1	2020-05-14							2	0	17	11	15	1		2018-11-04	2	2	1	0	2	BONITA	1		0:02
G_PCG_R3_C2_003	GHANA	Cohort	2	44266	1	116/20	1	2019-05-16	1	2019-06-27	1	2019-09-12	1	2021-02-11	1	2018-12-13	1	2018-11-22	1	2018-12-20	1	2019-01-17	1	2019-07-11	1	2020-07-11							2	0	33	6	12	1		2018-10-11	2	1	1	0	2	BONITA	1		0:10
G_PCG_R3_C2_004	GHANA	Cohort	2	44266	1	323/19	1	2019-05-16	1	2019-06-13	0		0		1	2018-09-28	1	2019-01-17	1	2019-05-16	1	2019-06-13	0		0								2	0	25	6	5	1		2018-09-28	2	3	2	0	2	BONITA	3		0:10
G_PCG_R3_C2_005	GHANA	Cohort	2	44263	1	177/19	1	2019-05-16	1	2019-06-27	1	2019-09-12	1	2021-01-14	1	2018-12-15	1	2019-01-10	1	2019-02-14	1	2019-03-15	1	2019-10-10	1	2020-06-11							2	0	30	8	30	1		2018-11-15	1	2	1	0	2	BONITA	1		0:05
G_PCG_R3_C2_006	GHANA	Cohort	2	44263	1	171/19	0		0		0		0		0		1	2018-12-06	1	2019-01-03	1	2019-02-07	1	2019-08-08	1	2020-04-23							2	0	35	6	11	1		2018-10-16	1	4	2	0	2	BONITA	1		0:30
G_PCG_R3_C2_007	GHANA	Cohort	2	44274	1	17654	0		0		0		0		1	2018-09-29	1	2018-11-22	1	2018-12-20	1	2019-02-07	1	2019-07-04	1	2020-04-23							1	0	28	21	3	1		2018-09-29	2	3	3	0	2	BONITA	1		0:02
G_PCG_R3_C3_002	Ghana	Cohort	3	44268	1	148/19	1	2019-05-16	1	2019-06-20	1	2019-07-19	1	2020-11-06	1	2018-12-21	1	2018-11-20	1	2018-12-20	1	2019-01-21	1	2019-08-08	1	2020-05-07							2	0	26	SHS 3	25 years	1		2018-10-09	1	3	3	1	2	Twumkrom CHPS compound	1		0:03
G_PCG_R3_C3_003	Ghana	Cohort	3	44264	1	146/21	1	2019-05-16	1	2019-06-19	1	2019-08-19	1	2020-11-05	1	2018-11-14	1	2019-01-10	1	2019-02-17	1	2019-03-21	1	2019-08-08	1	2020-05-07							2	0	27	JHS	5	1		2018-10-31	2	2	1	0	2	Twumkrom CHPS Compound	1		5
G_PCG_R3_C3_006	Ghana	Cohort	3	44271	5	70/21	1	2019-05-15	1	2019-06-20	1	2019-07-19	1	2020-10-07	1	2018-10-09	1	2018-10-09	1	2018-12-11	1	2019-01-15	1	2019-07-12	1	2020-04-21							2	0	28	JHS	4	1		2018-09-22	1	3	3	0	1	Kroadaso	1		2
G_PCG_R3_C3_007	Ghana	Cohort	3	44264	1	29/21	1	2019-05-15	1	2019-06-20	1	2019-07-19	1	2020-10-07	1	2018-09-19	1	2018-11-07	1	2018-12-08	1	2019-01-09	1	2019-06-20	1	2020-05-03							1	0	21	JHS 3	21 years	1		2018-09-18	1	3	3	0	1		1		0:05
G_PCG_R3_C4_001	Ghana	Cohort	4	44265	5	47/19	1	2019-05-10	1	2019-06-28	1	2019-08-09	1	2021-03-18	1	2018-10-31	1	2018-12-14	1	2019-01-18	1	2019-02-15	1	2019-08-09	1	2020-10-16	1	26	1	1	4	6	2	0	32	9	8	1		2018-10-20	2	4	2	0	1		1		0:15
G_PCG_R3_C4_002	Ghana	Cohort	4	44265	5		1	2019-05-17	1	2019-06-14	1	2019-07-12	1	2021-02-19	1	2018-10-02	1	2018-11-14	1	2019-01-11	1	2019-02-08	1	2019-07-12	1	2020-05-08	1	28 months	1	1	4	6	2	0	19	12	18	1		2021-10-01	2	1	1	0	1		1		0:30
G_PCG_R3_C4_003	Ghana	Cohort	4	44265	5	62/19	1	2019-05-17	1	2019-09-20	1	2020-01-17	0		1	2018-11-05	1	2018-12-21	1	2019-01-18	1	2019-02-22	1	2019-09-20	1	2020-01-17	1	18 months	1	1	3	6	2	0	46	0	6	1		2018-11-02	2	8	1	0	1		1		0:10
G_PCG_R3_C4_004	Ghana	Cohort	4	44265	5	190/19	1	2019-06-07	1	2019-07-05	1	2019-10-04	0		1	2018-12-14	1	2019-02-08	1	2019-03-08	1	2019-04-05	1	2019-10-04	1	2020-06-05	1	18	1	1	3	6	2	0	28	8	11	1		2018-12-27	1	6	2	0	1		1		0:30
G_PCG_R3_C4_006	Ghana	Cohort	4	44265	1		1	2019-06-07	1	2019-07-05	1	2019-09-06	1	2021-03-18	1	2018-11-21	1	2018-02-28	1	2019-01-25	1	2019-02-22	1	2019-10-04	1	2020-06-26	1	26	1	1	4	6	2	0	29	5	4	1		2018-11-13	1	3	3	0	1		1		0:10
G_PCG_R3_C5_001	Ghana	Cohort	5	44472	1	72/18	1	2019-05-01	1	2019-06-05	1	2019-07-03	1	2020-09-30	1	2018-10-10	1	2018-11-07	1	2018-12-05	1	2019-01-09	1	2019-07-03	1	2020-05-06							2	0	24	9	24	1		2018-09-26	1	2	2	2	2	KUSHEA HEALTH CENTRE	1		0:40
G_PCG_R3_C5_003	Ghana	Cohort	5	44503	1	19-Apr	1	2019-06-19	1	2019-07-17	1	2019-09-18	1	2020-12-16	1	2018-12-04	1	2019-01-23	1	2019-02-20	1	2019-03-20	1	2019-09-18	1	2020-06-17							2	1	30	11	30	1		2018-12-07	1	2	1	2	2	KUSHEA HEALTH CENTRE	1		0:30
G_PCG_R3_C5_002	Ghana	Cohort	5	44267	1	49/19	1	2019-08-07	1	2019-09-18	1	2019-12-18	1	2021-03-03	1	2019-02-27	1	2019-03-13	1	2019-04-10	1	2019-05-08	1	2019-11-27	1	2020-10-14
G_PCG_R3_C5_004	Ghana	Cohort	5	44472	1	73/18	1	2019-05-15	1	2019-06-12	1	2019-08-14	0		1	2018-09-17	1	2018-11-07	1	2018-12-05	1	2019-01-09	1	2019-07-10	1	2020-03-18							2	0	24	12	6	1		2018-09-17	1	1	1	2	2	KUSHEA HEALTH CENTRE	1		0:05
G_PCG_R3_C5_005	Ghana	Cohort	5	44442	1	75/18	1	2019-05-01	1	2019-06-05	1	2019-07-03	1	2020-09-30	1	2018-11-07	1	2018-11-07	1	2018-12-05	1	2019-01-09	1	2019-07-03	1	2020-04-15							2	0	23	12	2	1		2018-09-22	1	2	2	2	2	KUSHEA HEALTH CENTRE	1		0:03
G_PCG_R3_C5_006	Ghana	Cohort	5	44503	1	83/18	0		0		0		0		1	2018-11-21	1	2018-11-28	1	2019-01-09	1	2019-02-06	1	2019-08-07	1								2	0	46	9	15	1		2018-10-12	2	6	1	2	2	KUSHEA HEALTH CENTRE	1		0:10
G_PCG_R3_C5_007	Ghana	Cohort	5	44503	1	104/18	1	2019-06-12	1	2019-07-10	1	2019-08-14	1	2020-12-02	1	2018-11-21	1	2018-12-12	1	2019-01-30	1	2019-02-27	1	2019-08-14	1	2020-07-29							2	0	39	0	5	5		2018-11-13	1	10	2	2	2	KUSHEA HEALTH CENTRE	1		0:02
G_PCG_R3_C6_001	Ghana	Cohort	6	44266	5	16/19	1	2019-05-07	1	2019-06-04	1	2019-08-06	1	2020-11-03	1	2018-11-07	1	2018-12-11	1	2019-01-08	1	2019-02-05	1	2019-08-06	1	2020-07-14							2	0	39	9	19	1		2018-10-24	2	4	1	0	2	Kwanyako Health Center	1		0:35
G_PCG_R3_C6_002	Ghana	Cohort	6	44264	1	19-Nov	1	2019-05-07	1	2019-06-04	1	2019-08-06			1	2018-11-13	1	2019-01-08	1	2019-02-05	1	2019-03-05	1	2019-08-06	1	2020-10-13							2	0	33	9	13	1		2018-11-06	2	4	2	0	2	Kwanyako Health Centre	1		0:10
G_PCG_R3_C6_004	Ghana	Cohort	6	44448	5		1	2019-05-14	1	2019-06-11	1	2019-07-23	0		1	2018-11-06	1	2018-12-04	1	2019-01-08	1	2019-02-05	1	2019-07-23	1	2020-04-21							2	0	29	9	5	1		2018-10-19	1	2	2	1	2	Kwanyako Health Center	2		0:10
G_PCG_R3_C6_005	Ghana	Cohort	6	44472	1	24/19	1	2019-05-14	1	2019-06-11	1	2019-08-18	0		1	2018-11-13	1	2018-12-18	1	2019-02-12	1	2019-03-12	1	2019-08-13	1	2020-04-14							2	0	35	8	20	1		2018-11-06	2	4	1	0	2	Kwanyako Health Center	1		0:30
G_PCG_R3_C6_007	Ghana	Cohort	6	44265	1	67/19	1	2019-06-04	1	2019-07-09	1	2019-08-27	1	2020-12-22	1	2018-12-04	1	2019-01-08	1	2019-02-05	1	2019-03-05	1	2019-08-27	1	2020-06-16							2	0	29	12	6	1		2018-11-26	1	3	1	0	2	Kwanyako Health Center	2		0:05
G_PCG_R3_C6_008	Ghana	Cohort	6	44265	1	110/19	1	2019-06-04	1	2019-07-02	1	2019-09-05	1	2020-12-15	1	2018-12-04	1	2019-01-08	1	2019-02-05	1	2019-03-05	1	2019-09-03	1	2020-07-07							2	0	24	12	13	1		2018-11-23	2	2	1	0	2	Kwanyako Health Center	1		0:25
G_PCG_R3_C7_002	Ghana	Cohort	7	44257	1	279/21	1	2019-05-23	1	2019-06-27	1	2019-08-23	1	2020-10-22	1	2018-11-22	1	2018-12-20	1	2019-01-29	1	2019-02-28	1	2019-07-25	1	2020-08-31							2	0	37	4	20	1		2018-10-19	2	10	3	0	1		1		0:08
G_PCG_R3_C7_003	Ghana	Cohort	7	44275	1	151/21	1	2019-07-27	1	2019-08-28	1	2019-12-18	1	2020-12-20	1	2018-12-15	1	2019-03-22	1	2019-05-24	1	2019-06-25	1	2019-09-25	1	2020-07-22							2	0	35	0	10	1		2018-12-14	2	4	1	0	1		1		0:03
G_PCG_R3_C7_004	Ghana	Cohort	7	44255	1	155/21	1	2019-06-25	1	2019-07-26	1	2019-09-28	1	2020-12-21	1	2018-12-21	1	2019-01-23	1	2019-02-28	1	2019-03-22	1	2019-09-25	1	2020-07-22							2	0	36	0	12 years	1		2018-12-07	1	5	1	0	1		1		0:05
G_PCG_R3_C7_005	Ghana	Cohort	7	44533	1	105/019	1	2019-05-24	1	2019-06-25	1	2019-10-29	1	2020-10-22	1	2018-12-21	1	2018-12-21	1	2019-01-23	1	2019-02-28	1	2019-07-26	1	2020-04-24							2	0	33	4	14	1		2018-10-06	2	6	3	0	1		1		0:10
G_PCG_R3_C7_006	Ghana	Cohort	7	44255	1	200/21	1	2019-05-24	1	2019-06-25	1	2019-08-28	1	2019-09-18	1	2018-12-21	1	2018-11-21	1	2018-12-21	1	2019-01-31	1	2019-09-25	1	2020-03-19							2	0	28	2	12	1		2018-09-19	1	5	2	0	1		1		0:03
G_PCG_R3_C8_001	Ghana	Cohort	8	44250	1	AND/VIC /000523	1	2019-05-10	1	2019-06-15	1	2019-07-17	1	2020-11-06	1	2018-08-30	1	2019-01-08	1	2019-02-07	1	2019-03-12	1	2019-06-18	1	2020-05-16	1	25	1	1	4	8	2	0	33	8	10	1		2018-11-05	1	4	1	0	2	Agormor CHPS	1		0:10
G_PCG_R3_C8_002	Ghana	Cohort	8	44250	1	AND/AMC/00023	1	2019-05-08	1	2019-06-11	1	2019-07-11	1	2020-11-08	1	2018-10-04	1	2018-11-04	1	2018-12-07	1	2019-01-08	1	2019-07-11	1	2020-06-09	1	24	1	1	6	6	2	0	31	9	31	1		2019-09-24	1	4	2	0	2	Agormor CHPS	1		0:30
G_PCG_R3_C8_004	Ghana	Cohort	8	44250	1	AND/AMC/000018	1	2019-05-08	1	2019-06-06	1	2019-08-14	1	2020-11-06	0		1	2018-12-07	1	2019-01-21	1	2019-03-01	1	2019-08-14	1	2020-07-15	1	25 months	1	1	4	9	2	0	22	9	22	1		2018-09-24	2	2	2	0	2	Agormor CHPS	1		0:15
G_PCG_R3_C8_005	Ghana	Cohort	8	44250	1	AMD/AMC/0005	1	2019-05-20	1	2019-06-26	1	2019-08-19	1	2020-11-07	1	2018-11-01	1	2018-12-19	1	2019-01-24	1	2019-03-07	1	2019-09-20	1	2020-10-23	1	24	1	1	4	7	2	0	24	7	22	1		2018-10-31	1	3	2	0	1		1		0:15
G_PCG_R3_C8_006	Ghana	Cohort	8	44236	1	AND/AMC/01011	1	2019-05-15	1	2019-06-19	1	2019-08-19	1	2020-12-16	1	2018-11-14	1	2018-12-19	1	2019-01-23	1	2019-02-25	1	2019-08-19	1	2020-07-20	1	24	1	1	4	11	2	0	25	9	8	1		2018-10-27	1	1	1	0	1		1		0:20
G_PCG_R3_C9_001	Ghana	Cohort	9	44252	1	KPM/PAS/02051	1	2019-03-09	1	2019-06-06	0		0		1	2018-10-25	1	2018-12-06	1	2019-01-03	1	2019-02-08	1	2019-08-06	1	2018-10-12							2	0	23	9	10	1		2018-10-20	2	2	2	1	2	ST. Patrick Hospital	1		0:10
G_PCG_R3_C9_002	Ghana	Cohort	9	44252	5	KPM/PKH/01065	1	2019-05-23	1	2019-06-20	1	2019-08-22	1	2020-12-17	1	2018-11-20	1	2019-01-17	1	2019-02-21	1	2019-03-21	1	2019-08-22	1	2020-05-28							2	0	44	9	3	1		2018-11-19	1	4	1	0	2	ST. Patrick Hospital	1		0:06
G_PCG_R3_C9_003	GHANA	Cohort	9	44258	1	KPM/NDO/1083/19	1	2019-05-15	1	2019-06-12	1	2019-08-07	1	2020-10-28	1	2018-10-25	1	2018-07-19	1	2019-01-16	1	2019-02-13	1	2019-09-04	1	2020-05-06							2	0	37	9	34	1		2018-10-24	1	2	1	0	2	KPANDO RCH	1		0:05
G_PCG_R3_C9_004	GHANA	Cohort	9	44280	1	BIA/COM/017726/16	1	2019-05-15	1	2019-06-16	1	2019-08-14	1	2020-10-14	1	2018-10-09	1	2018-11-20	1	2018-12-18	1	2019-01-15	1	2019-05-15	1	2020-04-16							2	0	30	13	4	1		2018-10-08	1	3	1	0	2	Kpando RCH	1		0:10
G_PCG_R3_C9_007	Ghana	Cohort	9	44253	1	KPM/PKH/001109	1	2019-05-23	1	2019-06-21	1	2019-07-25	1	2020-12-31	1	2018-11-28	1	2018-12-30	1	2019-01-31	1	2019-01-31	1	2019-07-25	1	2020-05-28							2	1	27	13	5	1		2018-10-25	1	1	1	0	2	St. Patrick Hospital	1		0:10
[truncated: 11 more columns]
